# Supplementary material for: TMT-based quantitative proteomics reveals the targets of andrographolide on LPS-induced liver injury
Source: BMC Vet Res. 2023 Oct 10;19:199. doi: 10.1186/s12917-023-03758-2 (PMC10563216; doi:10.1186/s12917-023-03758-2)
Supplement: Supplementary file 1 — Supplementary Material 1 [file 12917_2023_3758_MOESM1_ESM.xlsx]

## Sheet: LPS vs NC
Supplementary Table 1:Detailed information of the differentially expressed proteins (LPS vs NC)
Accession	Description	Gene	NC-1	NC-2	NC-3	LPS-1	LPS-2	LPS-3	FC	Pvalue	Regulated	Biological process	Cellular component	Molecular function	KOG	K	KEGG_Pathways	IPRs	Subcellular_localization	signalP
A0A1D5PQ76	Nuclear factor 1 OS=Gallus gallus OX=9031 GN=NFIB PE=3 SV=1	NFIB	2.5476	2.528	2.4841	1.9565	2.1125	2.0352	0.8075	0.0059	down	GO:0006260 DNA replication	GO:0005634 nucleus	GO:0003677 DNA binding;GO:0003700 DNA-binding transcription factor activity	K: Transcription	K09169	--	IPR000647: CTF transcription factor/nuclear factor 1;IPR003619: MAD homology 1, Dwarfin-type;IPR019548: CTF transcription factor/nuclear factor 1, N-terminal;IPR019739: CTF transcription factor/nuclear factor 1, conserved site;IPR020604: CTF transcription factor/nuclear factor 1, DNA-binding domain	Nucleus	--
A0A3Q3AYR1	Fibronectin type-III domain-containing protein 3a OS=Gallus gallus OX=9031 GN=FNDC3A PE=4 SV=1	FNDC3A	0.2624	0.2571	0.2323	0.182	0.2063	0.2024	0.7856	0.0112	down	--	GO:0016021 integral component of membrane	--	--	K24485	--	IPR003961: Fibronectin type III;IPR013783: Immunoglobulin-like fold;IPR036116: Fibronectin type III superfamily	Plasma membrane	--
A0A1D5NVP6	Uncharacterized protein OS=Gallus gallus OX=9031 GN=NPTXR PE=4 SV=2	NPTXR	2.3492	2.2861	2.2333	1.1358	1.2923	1.1184	0.5163	0.0024	down	--	--	--	--	K11453	--	IPR001759: Pentraxin-related;IPR013320: Concanavalin A-like lectin/glucanase domain superfamily	Extracell	CS pos: 24-25. IIA-SA. Pr: 0.0931
A0A3Q2UCR5	Uncharacterized protein OS=Gallus gallus OX=9031 GN=PCDH7 PE=4 SV=1	PCDH7	0.1248	0.099	0.1081	0.0714	0.0875	0.0685	0.6854	0.0207	down	GO:0007156 homophilic cell adhesion via plasma membrane adhesion molecules	GO:0005886 plasma membrane;GO:0016021 integral component of membrane	GO:0005509 calcium ion binding	--	K16498	--	IPR002126: Cadherin-like;IPR013164: Cadherin, N-terminal;IPR013585: Protocadherin;IPR015919: Cadherin-like superfamily;IPR020894: Cadherin conserved site	Endoplasmic reticulum	CS pos: 31-32. SLA-AA. Pr: 0.4244
A0A1D5NXB5	Zinc finger protein 462 OS=Gallus gallus OX=9031 PE=4 SV=1	LOC421125	0.6101	0.5726	0.6137	0.4489	0.4913	0.5176	0.8115	0.0203	down	--	--	--	R: General function prediction only	K24853	--	IPR013087: Zinc finger C2H2-type;IPR036236: Zinc finger C2H2 superfamily	Nucleus	--
A0A1D5P2K1	UV excision repair protein RAD23 OS=Gallus gallus OX=9031 GN=RAD23A PE=3 SV=2	RAD23A	3.2097	3.2303	2.9816	2.5509	2.6279	2.3808	0.8024	0.005	down	GO:0043161 proteasome-mediated ubiquitin-dependent protein catabolic process;GO:0032436 positive regulation of proteasomal ubiquitin-dependent protein catabolic process;GO:0006289 nucleotide-excision repair;GO:0045070 positive regulation of viral genome replication;GO:0031648 protein destabilization;GO:0045787 positive regulation of cell cycle	GO:0005829 cytosol;GO:0005654 nucleoplasm;GO:0034451 centriolar satellite;GO:0000502 proteasome complex	GO:0043130 ubiquitin binding;GO:0019900 kinase binding;GO:0003684 damaged DNA binding;GO:0031593 polyubiquitin modification-dependent protein binding;GO:0070628 proteasome binding;GO:1990381 ubiquitin-specific protease binding	L: Replication, recombination and repair	K10839	ko03420: Nucleotide excision repair;ko04141: Protein processing in endoplasmic reticulum	IPR000626: Ubiquitin-like domain;IPR004806: UV excision repair protein Rad23;IPR006636: Heat shock chaperonin-binding;IPR009060: UBA-like superfamily;IPR015360: XPC-binding domain;IPR015940: Ubiquitin-associated domain;IPR029071: Ubiquitin-like domain superfamily;IPR036353: XPC-binding domain superfamily;IPR041811: RAD23A/RAD23B, UBA1 domain	Mitochondrion	--
A0A1D5P5E8	Uncharacterized protein OS=Gallus gallus OX=9031 GN=SEC14L1 PE=4 SV=2	SEC14L1	1.876	1.9258	1.8737	1.3798	1.5618	1.4668	0.7767	0.0149	down	GO:0015871 choline transport;GO:0039536 negative regulation of RIG-I signaling pathway	GO:0005829 cytosol;GO:0005654 nucleoplasm;GO:0005794 Golgi apparatus	GO:0039552 RIG-I binding	I: Lipid transport and metabolism	K17981	--	IPR001251: CRAL-TRIO lipid binding domain;IPR006797: PRELI/MSF1 domain;IPR009038: GOLD domain;IPR011074: CRAL/TRIO, N-terminal domain;IPR036273: CRAL/TRIO, N-terminal domain superfamily;IPR036598: GOLD domain superfamily;IPR036865: CRAL-TRIO lipid binding domain superfamily	Cytoplasm	--
A0A1D5P8Y3	Non-specific serine/threonine protein kinase OS=Gallus gallus OX=9031 GN=PAK4 PE=4 SV=2	PAK4	0.1132	0.1161	0.1417	0.0812	0.098	0.1004	0.7536	0.0451	down	GO:0071407 cellular response to organic cyclic compound;GO:0045766 positive regulation of angiogenesis;GO:0060996 dendritic spine development;GO:2000352 negative regulation of endothelial cell apoptotic process	GO:0005737 cytoplasm	GO:0005524 ATP binding;GO:0004674 protein serine/threonine kinase activity	T: Signal transduction mechanisms	K05734	ko04012: ErbB signaling pathway;ko04014: Ras signaling pathway;ko04360: Axon guidance;ko04510: Focal adhesion;ko04660: T cell receptor signaling pathway;ko04810: Regulation of actin cytoskeleton;ko05170: Human immunodeficiency virus 1 infection;ko05206: MicroRNAs in cancer;ko05211: Renal cell carcinoma	IPR000095: CRIB domain;IPR000719: Protein kinase domain;IPR011009: Protein kinase-like domain superfamily;IPR017441: Protein kinase, ATP binding site;IPR033923: p21 activated kinase binding domain;IPR036936: CRIB domain superfamily	Nucleus	--
A0A1D5PCD1	Flotillin OS=Gallus gallus OX=9031 GN=FLOT2 PE=3 SV=2	FLOT2	0.6262	0.5756	0.6442	0.4557	0.4996	0.5091	0.7933	0.0086	down	GO:0072659 protein localization to plasma membrane;GO:0045661 regulation of myoblast differentiation	GO:0005886 plasma membrane;GO:0005768 endosome;GO:0031410 cytoplasmic vesicle;GO:0016600 flotillin complex	--	U: Intracellular trafficking, secretion, and vesicular transport;Z: Cytoskeleton	K07192	ko04910: Insulin signaling pathway	IPR001107: Band 7 domain;IPR031905: Flotillin, C-terminal domain;IPR036013: Band 7/SPFH domain superfamily	Mitochondrion	--
A0A1D5PKN5	Pleckstrin homology like domain family A member 1 OS=Gallus gallus OX=9031 PE=4 SV=3	ADRM1	0.6796	0.6524	0.6891	0.5279	0.5797	0.5327	0.8115	0.0077	down	GO:0043065 positive regulation of apoptotic process	GO:0005737 cytoplasm;GO:0005634 nucleus;GO:0005730 nucleolus;GO:0005654 nucleoplasm	GO:1901981 phosphatidylinositol phosphate binding	--	K23793	--	IPR001849: Pleckstrin homology domain;IPR011993: PH-like domain superfamily	Cytoplasm	--
A0A1D5PL72	Ubiquitinyl hydrolase 1 OS=Gallus gallus OX=9031 GN=VCPIP1 PE=4 SV=1	VCPIP1	0.3678	0.423	0.4072	0.2831	0.3361	0.2944	0.7627	0.0165	down	GO:0016567 protein ubiquitination;GO:0090168 Golgi reassembly;GO:0071108 protein K48-linked deubiquitination;GO:0016320 endoplasmic reticulum membrane fusion;GO:0035871 protein K11-linked deubiquitination	GO:0005737 cytoplasm	GO:0004843 thiol-dependent ubiquitin-specific protease activity;GO:0008234 cysteine-type peptidase activity	T: Signal transduction mechanisms	K11861	--	IPR003323: OTU domain;IPR029071: Ubiquitin-like domain superfamily;IPR045827: Deubiquitinating protein VCPIP1, N-terminal	Nucleus	--
A0A1D5PVH1	Uncharacterized protein OS=Gallus gallus OX=9031 GN=NOV PE=3 SV=1	NOV	2.1319	2.4835	2.0934	0.9842	1.3364	1.3124	0.5415	0.0109	down	GO:0007165 signal transduction	GO:0005576 extracellular region	GO:0005520 insulin-like growth factor binding	--	K06827	ko04371: Apelin signaling pathway;ko04390: Hippo signaling pathway	IPR000867: Insulin-like growth factor-binding protein, IGFBP;IPR000884: Thrombospondin type-1 (TSP1) repeat;IPR001007: VWFC domain;IPR006207: Cystine knot, C-terminal;IPR006208: Glycoprotein hormone subunit beta;IPR009030: Growth factor receptor cysteine-rich domain superfamily;IPR012395: IGFBP-related, CNN;IPR017891: Insulin-like growth factor binding protein, N-terminal, Cys-rich conserved site…	Extracell	CS pos: 21-22. VRG-QE. Pr: 0.9968
A0A1D5PYN1	Uncharacterized protein OS=Gallus gallus OX=9031 GN=NDFIP1 PE=4 SV=1	NDFIP1	0.1641	0.1822	0.1466	0.0764	0.0775	0.0752	0.465	0.0059	down	GO:0006511 ubiquitin-dependent protein catabolic process;GO:0050728 negative regulation of inflammatory response;GO:0045732 positive regulation of protein catabolic process;GO:0030001 metal ion transport;GO:0031398 positive regulation of protein ubiquitination;GO:0007034 vacuolar transport;GO:0006879 cellular iron ion homeostasis;GO:0032410 negative regulation of transporter activity;GO:0032713 n…	GO:0016021 integral component of membrane;GO:0005783 endoplasmic reticulum;GO:0005938 cell cortex;GO:0048471 perinuclear region of cytoplasm;GO:0005794 Golgi apparatus	GO:0050699 WW domain binding	R: General function prediction only	--	--	IPR019325: NEDD4/Bsd2	Plasma membrane	--
A0A1L1RU52	Tropomyosin alpha-1 chain OS=Gallus gallus OX=9031 GN=TPM1 PE=3 SV=2	TPM1	4.4033	4.6007	4.0952	3.5308	3.3619	3.4805	0.7919	0.0109	down	--	GO:0005856 cytoskeleton	GO:0003779 actin binding	--	K10373	ko04260: Cardiac muscle contraction;ko04261: Adrenergic signaling in cardiomyocytes;ko05206: MicroRNAs in cancer;ko05410: Hypertrophic cardiomyopathy;ko05414: Dilated cardiomyopathy	IPR000533: Tropomyosin;IPR014751: DNA repair protein XRCC4-like, C-terminal	Cytoplasm	--
A0A3Q2TSJ7	BAR domain-containing protein OS=Gallus gallus OX=9031 GN=BIN3 PE=4 SV=1	BIN3	0.1538	0.1505	0.1576	0.1303	0.1351	0.1185	0.831	0.0306	down	--	GO:0005737 cytoplasm	--	U: Intracellular trafficking, secretion, and vesicular transport	K20120	--	IPR004148: BAR domain;IPR027267: AH/BAR domain superfamily	Nucleus	--
E1BQ84	Uncharacterized protein OS=Gallus gallus OX=9031 GN=CPNE2 PE=3 SV=3	CPNE2	0.3456	0.281	0.322	0.2259	0.2506	0.2717	0.7887	0.0439	down	--	--	--	T: Signal transduction mechanisms	K24524	--	IPR000008: C2 domain;IPR002035: von Willebrand factor, type A;IPR010734: Copine, C-terminal;IPR035892: C2 domain superfamily;IPR036465: von Willebrand factor A-like domain superfamily;IPR037768: Copine, C2B domain	Cytoplasm	--
A0A3Q2UDW4	HMG box domain-containing protein OS=Gallus gallus OX=9031 GN=SOX5 PE=4 SV=1	SOX5	1.3059	1.3774	1.2015	1.059	1.016	1.0437	0.8028	0.0237	down	GO:0006355 regulation of transcription, DNA-templated	GO:0005634 nucleus	GO:0003677 DNA binding	K: Transcription	K09269	--	IPR009071: High mobility group box domain;IPR036910: High mobility group box domain superfamily	Nucleus	--
A0A3Q3AZJ6	RRM domain-containing protein OS=Gallus gallus OX=9031 GN=RBM3 PE=4 SV=1	RBM3	3.5368	3.3815	3.2188	2.8899	2.7885	2.7452	0.831	0.0085	down	--	GO:0005737 cytoplasm;GO:0005654 nucleoplasm	GO:0003723 RNA binding	R: General function prediction only	K13195	--	IPR000504: RNA recognition motif domain;IPR003954: RNA recognition motif domain, eukaryote;IPR012677: Nucleotide-binding alpha-beta plait domain superfamily;IPR034278: RBM3/CIRBP, RNA recognition motif;IPR035979: RNA-binding domain superfamily	Nucleus	--
E1BQZ3	Uncharacterized protein OS=Gallus gallus OX=9031 GN=SIPA1L1 PE=4 SV=3	SIPA1L1	0.8189	0.8497	0.7875	0.6427	0.6652	0.6115	0.7815	0.0018	down	GO:0048013 ephrin receptor signaling pathway;GO:0031532 actin cytoskeleton reorganization;GO:0051056 regulation of small GTPase mediated signal transduction;GO:0050770 regulation of axonogenesis;GO:0048814 regulation of dendrite morphogenesis	--	GO:0046875 ephrin receptor binding;GO:0005096 GTPase activator activity	T: Signal transduction mechanisms	K17701	ko04015: Rap1 signaling pathway	IPR000331: Rap/Ran-GAP domain;IPR001478: PDZ domain;IPR021818: Signal-induced proliferation-associated 1-like protein, C-terminal;IPR035974: Rap/Ran-GAP superfamily;IPR036034: PDZ superfamily	Nucleus	--
E1BVD1	Aldo_ket_red domain-containing protein OS=Gallus gallus OX=9031 GN=LOC418170 PE=3 SV=1	LOC418170	0.4983	0.5162	0.4956	0.35	0.4171	0.4124	0.7811	0.042	down	--	GO:0005829 cytosol	GO:0016491 oxidoreductase activity;GO:0008106 alcohol dehydrogenase (NADP+) activity;GO:0004032 alditol:NADP+ 1-oxidoreductase activity	R: General function prediction only	K00011	ko00040: Pentose and glucuronate interconversions;ko00051: Fructose and mannose metabolism;ko00052: Galactose metabolism;ko00561: Glycerolipid metabolism;ko00790: Folate biosynthesis;ko01100: Metabolic pathways	IPR018170: Aldo/keto reductase, conserved site;IPR020471: Aldo-keto reductase;IPR023210: NADP-dependent oxidoreductase domain;IPR036812: NADP-dependent oxidoreductase domain superfamily	Cytoplasm	--
E1C220	WD_REPEATS_REGION domain-containing protein OS=Gallus gallus OX=9031 GN=WDR70 PE=4 SV=2	WDR70	0.1531	0.1536	0.1598	0.131	0.1254	0.1179	0.8021	0.0089	down	GO:1903775 regulation of DNA double-strand break processing;GO:2001173 regulation of histone H2B conserved C-terminal lysine ubiquitination	GO:0005634 nucleus;GO:0035861 site of double-strand break	GO:0019899 enzyme binding	S: Function unknown	K24752	--	IPR001680: WD40 repeat;IPR015943: WD40/YVTN repeat-like-containing domain superfamily;IPR020472: G-protein beta WD-40 repeat;IPR036322: WD40-repeat-containing domain superfamily	Nucleus	--
F1P0B2	ABPP OS=Gallus gallus OX=9031 GN=APP PE=3 SV=3	APP	2.2079	2.285	2.0489	1.4505	1.4978	1.3348	0.6547	0.0009	down	GO:0007399 nervous system development	GO:0016021 integral component of membrane	GO:0008201 heparin binding;GO:0004867 serine-type endopeptidase inhibitor activity;GO:0046914 transition metal ion binding	R: General function prediction only	K04520	ko04726: Serotonergic synapse;ko05010: Alzheimer disease;ko05022: Pathways of neurodegeneration - multiple diseases	IPR008154: Amyloidogenic glycoprotein, extracellular;IPR008155: Amyloidogenic glycoprotein;IPR011178: Amyloidogenic glycoprotein, copper-binding;IPR011993: PH-like domain superfamily;IPR013803: Amyloidogenic glycoprotein, amyloid-beta peptide;IPR015849: Amyloidogenic glycoprotein, heparin-binding;IPR019543: Beta-amyloid precursor protein C-terminal;IPR019744: Amyloidogenic glycoprotein, copper-bi…	Peroxisome	CS pos: 17-18. ARA-LE. Pr: 0.9528
F1P0J8	Uncharacterized protein OS=Gallus gallus OX=9031 GN=THBS1 PE=3 SV=4	THBS1	0.5302	0.5235	0.4851	0.3209	0.2974	0.3131	0.6053	0.0002	down	GO:0007050 cell cycle arrest;GO:0016477 cell migration;GO:0006955 immune response;GO:0042493 response to drug;GO:0032695 negative regulation of interleukin-12 production;GO:0007155 cell adhesion;GO:1903588 negative regulation of blood vessel endothelial cell proliferation involved in sprouting angiogenesis;GO:0090051 negative regulation of cell migration involved in sprouting angiogenesis;GO:0045…	GO:0009897 external side of plasma membrane;GO:0062023 collagen-containing extracellular matrix;GO:0005577 fibrinogen complex;GO:0031091 platelet alpha granule	GO:0005509 calcium ion binding;GO:0001968 fibronectin binding;GO:0005178 integrin binding;GO:0001786 phosphatidylserine binding;GO:0043236 laminin binding;GO:0017134 fibroblast growth factor binding;GO:0008201 heparin binding;GO:0070052 collagen V binding;GO:0070051 fibrinogen binding;GO:0030169 low-density lipoprotein particle binding	--	K16857	ko04015: Rap1 signaling pathway;ko04115: p53 signaling pathway;ko04145: Phagosome;ko04151: PI3K-Akt signaling pathway;ko04350: TGF-beta signaling pathway;ko04510: Focal adhesion;ko04512: ECM-receptor interaction;ko05144: Malaria;ko05165: Human papillomavirus infection;ko05205: Proteoglycans in cancer;ko05206: MicroRNAs in cancer;ko05219: Bladder cancer	IPR000742: EGF-like domain;IPR000884: Thrombospondin type-1 (TSP1) repeat;IPR001007: VWFC domain;IPR001791: Laminin G domain;IPR001881: EGF-like calcium-binding domain;IPR003367: Thrombospondin, type 3-like repeat;IPR008859: Thrombospondin, C-terminal;IPR013320: Concanavalin A-like lectin/glucanase domain superfamily;IPR017897: Thrombospondin, type 3 repeat;IPR024731: EGF domain;IPR028974: TSP ty…	Extracell	CS pos: 19-20. PEA-KR. Pr: 0.6066
P08250	Apolipoprotein A-I OS=Gallus gallus OX=9031 GN=APOA1 PE=1 SV=2	APOA1	1.8481	1.8445	1.9536	3.8999	3.3265	3.3049	1.8652	0.0038	up	GO:0050821 protein stabilization;GO:0007229 integrin-mediated signaling pathway;GO:0006695 cholesterol biosynthetic process;GO:0051726 regulation of cell cycle;GO:0050728 negative regulation of inflammatory response;GO:1900026 positive regulation of substrate adhesion-dependent cell spreading;GO:0007186 G protein-coupled receptor signaling pathway;GO:0042632 cholesterol homeostasis;GO:0019915 lip…	GO:0005615 extracellular space;GO:0030139 endocytic vesicle;GO:0034361 very-low-density lipoprotein particle;GO:0042627 chylomicron;GO:0034364 high-density lipoprotein particle;GO:0034366 spherical high-density lipoprotein particle	GO:0045499 chemorepellent activity;GO:0042802 identical protein binding;GO:0019899 enzyme binding;GO:0015485 cholesterol binding;GO:0031072 heat shock protein binding;GO:0005543 phospholipid binding;GO:0034191 apolipoprotein A-I receptor binding;GO:0001540 amyloid-beta binding;GO:0031210 phosphatidylcholine binding;GO:0120020 cholesterol transfer activity;GO:0008035 high-density lipoprotein parti…	--	K08757	ko03320: PPAR signaling pathway;ko04975: Fat digestion and absorption;ko04977: Vitamin digestion and absorption;ko04979: Cholesterol metabolism;ko05143: African trypanosomiasis;ko05417: Lipid and atherosclerosis	IPR000074: Apolipoprotein A/E	Extracell	CS pos: 18-19. TQA-RS. Pr: 0.9218
Q07659	Fibroblast growth factor OS=Gallus gallus OX=9031 GN=bFGF PE=2 SV=1	bFGF	0.5656	0.5662	0.5981	0.8431	0.7716	0.7944	1.3927	0.0008	up	GO:0008543 fibroblast growth factor receptor signaling pathway;GO:0051781 positive regulation of cell division	GO:0005634 nucleus;GO:0005576 extracellular region	GO:0005104 fibroblast growth factor receptor binding;GO:0008083 growth factor activity	T: Signal transduction mechanisms	K18497	ko01521: EGFR tyrosine kinase inhibitor resistance;ko04010: MAPK signaling pathway;ko04014: Ras signaling pathway;ko04015: Rap1 signaling pathway;ko04020: Calcium signaling pathway;ko04151: PI3K-Akt signaling pathway;ko04550: Signaling pathways regulating pluripotency of stem cells;ko04810: Regulation of actin cytoskeleton;ko05167: Kaposi sarcoma-associated herpesvirus infection;ko05200: Pathways…	IPR002209: Fibroblast growth factor family;IPR008996: Cytokine IL1/FGF	Mitochondrion	--
P51509	Transcription factor RelB homolog OS=Gallus gallus OX=9031 GN=RELB PE=1 SV=2	RELB	0.0764	0.0658	0.0811	0.1283	0.12	0.1027	1.5721	0.0077	up	GO:0000122 negative regulation of transcription by RNA polymerase II;GO:0034097 response to cytokine;GO:0045944 positive regulation of transcription by RNA polymerase II;GO:0048511 rhythmic process;GO:0007249 I-kappaB kinase/NF-kappaB signaling;GO:0006954 inflammatory response;GO:0045087 innate immune response;GO:0038061 NIK/NF-kappaB signaling	GO:0005829 cytosol;GO:0005654 nucleoplasm	GO:0000981 DNA-binding transcription factor activity, RNA polymerase II-specific;GO:0003682 chromatin binding;GO:0000977 RNA polymerase II transcription regulatory region sequence-specific DNA binding	--	K09253	ko04010: MAPK signaling pathway;ko04064: NF-kappa B signaling pathway;ko04380: Osteoclast differentiation;ko04625: C-type lectin receptor signaling pathway;ko05166: Human T-cell leukemia virus 1 infection;ko05169: Epstein-Barr virus infection	IPR000451: NF-kappa-B/Dorsal;IPR002909: IPT domain;IPR008967: p53-like transcription factor, DNA-binding;IPR011539: Rel homology domain (RHD), DNA-binding domain;IPR013783: Immunoglobulin-like fold;IPR014756: Immunoglobulin E-set;IPR030492: Rel homology domain, conserved site;IPR032397: Rel homology dimerisation domain;IPR032400: RelB transactivation domain;IPR033926: NFkappaB IPT domain;IPR03705…	Mitochondrion	--
A0A1D5P2B7	Nuclear factor NF-kappa-B p100 subunit OS=Gallus gallus OX=9031 GN=NFKB2 PE=4 SV=1	NFKB2	0.2961	0.3481	0.3163	0.4909	0.4601	0.4706	1.48	0.0069	up	GO:0007165 signal transduction	GO:0005737 cytoplasm;GO:0005634 nucleus	GO:0003677 DNA binding;GO:0003700 DNA-binding transcription factor activity	--	K04469	ko04010: MAPK signaling pathway;ko04064: NF-kappa B signaling pathway;ko04380: Osteoclast differentiation;ko04625: C-type lectin receptor signaling pathway;ko05134: Legionellosis;ko05166: Human T-cell leukemia virus 1 infection;ko05169: Epstein-Barr virus infection;ko05200: Pathways in cancer;ko05203: Viral carcinogenesis;ko05224: Breast cancer	IPR000451: NF-kappa-B/Dorsal;IPR000488: Death domain;IPR002110: Ankyrin repeat;IPR002909: IPT domain;IPR008967: p53-like transcription factor, DNA-binding;IPR011029: Death-like domain superfamily;IPR011539: Rel homology domain (RHD), DNA-binding domain;IPR013783: Immunoglobulin-like fold;IPR014756: Immunoglobulin E-set;IPR030492: Rel homology domain, conserved site;IPR032397: Rel homology dimeris…	Nucleus	--
A0A3Q2TTM1	Alpha(B)-crystallin OS=Gallus gallus OX=9031 GN=CRYAB PE=3 SV=1	CRYAB	1.2846	1.2329	1.2305	2.2325	1.8733	1.9096	1.6049	0.0101	up	--	--	GO:0046872 metal ion binding;GO:0005212 structural constituent of eye lens	O: Posttranslational modification, protein turnover, chaperones	K09542	ko04141: Protein processing in endoplasmic reticulum;ko04213: Longevity regulating pathway - multiple species	IPR001436: Alpha crystallin/Small heat shock protein, animal type;IPR002068: Alpha crystallin/Hsp20 domain;IPR003090: Alpha-crystallin, N-terminal;IPR008978: HSP20-like chaperone;IPR037882: Alpha-crystallin B chain, ACD domain	Cytoplasm	--
F1P2D7	Chromatin assembly factor 1 subunit B OS=Gallus gallus OX=9031 GN=CHAF1B PE=4 SV=1	CHAF1B	0.0778	0.0652	0.0751	0.0953	0.0853	0.0845	1.2154	0.0473	up	GO:0006334 nucleosome assembly;GO:0006335 DNA replication-dependent nucleosome assembly	GO:0005634 nucleus;GO:0005654 nucleoplasm;GO:0033186 CAF-1 complex	--	L: Replication, recombination and repair;B: Chromatin structure and dynamics	K10751	--	IPR001632: G-protein, beta subunit;IPR001680: WD40 repeat;IPR015943: WD40/YVTN repeat-like-containing domain superfamily;IPR019775: WD40 repeat, conserved site;IPR029129: Chromatin assembly factor 1 subunit B, C-terminal domain;IPR036322: WD40-repeat-containing domain superfamily	Nucleus	--
Q5ZI04	CYFIP-related Rac1 interactor A OS=Gallus gallus OX=9031 GN=CYRIA PE=2 SV=1	CYRIA	1.457	1.3755	1.4164	1.9311	1.7498	1.7116	1.2691	0.0124	up	GO:0030833 regulation of actin filament polymerization	GO:0016020 membrane	--	S: Function unknown	--	--	IPR009828: CYRIA/CYRIB, Rac1 binding domain	Cytoplasm	--
Q5ZLG8	Transmembrane anterior posterior transformation protein 1 homolog OS=Gallus gallus OX=9031 GN=TAPT1 PE=2 SV=2	TAPT1	0.1236	0.1088	0.1276	0.1441	0.1388	0.1494	1.2009	0.0456	up	GO:0014032 neural crest cell development;GO:0051216 cartilage development;GO:0061036 positive regulation of cartilage development;GO:0030030 cell projection organization;GO:0035437 maintenance of protein localization in endoplasmic reticulum;GO:0001503 ossification;GO:1903012 positive regulation of bone development;GO:0045724 positive regulation of cilium assembly	GO:0005813 centrosome;GO:0005783 endoplasmic reticulum;GO:0036064 ciliary basal body;GO:0030176 integral component of endoplasmic reticulum membrane	--	S: Function unknown	K23404	--	IPR008010: Tapt1 family	Plasma membrane	--
F1P1V3	Spindle assembly abnormal protein 6 homolog OS=Gallus gallus OX=9031 GN=SASS6 PE=4 SV=2	SASS6	0.7983	0.804	0.7948	1.063	0.9828	0.9267	1.24	0.0322	up	GO:0007099 centriole replication	GO:0005829 cytosol;GO:0005814 centriole;GO:0034451 centriolar satellite;GO:0098536 deuterosome	--	--	K16487	--	IPR032396: Spindle assembly abnormal protein 6, N-terminal;IPR038558: SAS-6, N-terminal domain superfamily;IPR041513: SAS-6 coiled-coil domain	Nucleus	--
F1NTF2	Nuclear factor interleukin-3-regulated protein OS=Gallus gallus OX=9031 GN=NFIL3 PE=3 SV=1	NFIL3	0.2659	0.2768	0.3235	0.4373	0.403	0.4051	1.4378	0.0141	up	GO:0006955 immune response;GO:0045893 positive regulation of transcription, DNA-templated;GO:0006355 regulation of transcription, DNA-templated;GO:0006366 transcription by RNA polymerase II;GO:0071353 cellular response to interleukin-4;GO:0007623 circadian rhythm	GO:0005634 nucleus	GO:0000978 RNA polymerase II cis-regulatory region sequence-specific DNA binding;GO:0001227 DNA-binding transcription repressor activity, RNA polymerase II-specific	K: Transcription	K09059	--	IPR004827: Basic-leucine zipper domain;IPR010533: Vertebrate interleukin-3 regulated transcription factor	Nucleus	--
A0A1D5P3Y8	Uncharacterized protein OS=Gallus gallus OX=9031 GN=CPNE3 PE=3 SV=2	CPNE3	0.6998	0.655	0.7112	0.839	0.7852	0.859	1.2019	0.0076	up	GO:0030335 positive regulation of cell migration;GO:0071277 cellular response to calcium ion;GO:0071363 cellular response to growth factor stimulus;GO:0038128 ERBB2 signaling pathway	GO:0005886 plasma membrane;GO:0005829 cytosol;GO:0005925 focal adhesion;GO:0005739 mitochondrion;GO:0005730 nucleolus;GO:0005654 nucleoplasm	GO:0004674 protein serine/threonine kinase activity;GO:0005544 calcium-dependent phospholipid binding;GO:0048306 calcium-dependent protein binding;GO:0030971 receptor tyrosine kinase binding	T: Signal transduction mechanisms	K24524	--	IPR000008: C2 domain;IPR002035: von Willebrand factor, type A;IPR010734: Copine, C-terminal;IPR035892: C2 domain superfamily;IPR036465: von Willebrand factor A-like domain superfamily;IPR037768: Copine, C2B domain	Cytoplasm	--
A0A1D5PF77	AdoHcyase_NAD domain-containing protein OS=Gallus gallus OX=9031 GN=AHCYL2 PE=3 SV=2	AHCYL2	0.0386	0.0435	0.0489	0.0541	0.055	0.0661	1.3366	0.0363	up	GO:0006730 one-carbon metabolic process	--	GO:0004013 adenosylhomocysteinase activity	H: Coenzyme transport and metabolism	K01251	ko00270: Cysteine and methionine metabolism;ko01100: Metabolic pathways	IPR000043: Adenosylhomocysteinase-like;IPR015878: S-adenosyl-L-homocysteine hydrolase, NAD binding domain;IPR020082: S-adenosyl-L-homocysteine hydrolase, conserved site;IPR036291: NAD(P)-binding domain superfamily;IPR042172: Adenosylhomocysteinase-like superfamily	Cytoplasm	--
A0A1D5PLG6	VIR_N domain-containing protein OS=Gallus gallus OX=9031 GN=KIAA1429 PE=3 SV=1	KIAA1429	1.0461	1.0684	0.9929	1.6025	1.4631	1.5204	1.4758	0.0004	up	GO:0006397 mRNA processing;GO:0008380 RNA splicing;GO:0110104 mRNA alternative polyadenylation;GO:0080009 mRNA methylation	GO:0005829 cytosol;GO:0016607 nuclear speck;GO:0036396 RNA N6-methyladenosine methyltransferase complex	--	T: Signal transduction mechanisms;A: RNA processing and modification	K22910	--	IPR031801: Virilizer, N-terminal	Cytoplasm	--
A0A1D5PNR2	Uncharacterized protein OS=Gallus gallus OX=9031 GN=NT5DC3 PE=3 SV=1	NT5DC3	1.138	1.141	1.1703	1.5752	1.3428	1.3596	1.2401	0.0498	up	--	GO:0043235 receptor complex	GO:0046872 metal ion binding;GO:0008253 5'-nucleotidase activity	F: Nucleotide transport and metabolism	K01081	ko00230: Purine metabolism;ko00240: Pyrimidine metabolism;ko00760: Nicotinate and nicotinamide metabolism;ko01100: Metabolic pathways	IPR008380: HAD-superfamily hydrolase, subfamily IG, 5'-nucleotidase;IPR016695: Purine 5'-nucleotidase;IPR023214: HAD superfamily;IPR036412: HAD-like superfamily	Mitochondrion	--
A0A1D5PQU7	Protein kinase domain-containing protein OS=Gallus gallus OX=9031 GN=CAMKK2 PE=4 SV=1	CAMKK2	0.6494	0.6517	0.623	0.8814	0.8081	0.8033	1.2955	0.0051	up	GO:0035556 intracellular signal transduction;GO:0006468 protein phosphorylation	GO:0005737 cytoplasm;GO:0005634 nucleus	GO:0005524 ATP binding;GO:0004674 protein serine/threonine kinase activity	T: Signal transduction mechanisms	K07359	ko04140: Autophagy - animal;ko04152: AMPK signaling pathway;ko04211: Longevity regulating pathway;ko04920: Adipocytokine signaling pathway;ko04921: Oxytocin signaling pathway;ko05034: Alcoholism	IPR000719: Protein kinase domain;IPR008271: Serine/threonine-protein kinase, active site;IPR011009: Protein kinase-like domain superfamily;IPR017441: Protein kinase, ATP binding site	Nucleus	--
A0A3Q2UIH0	CSD domain-containing protein OS=Gallus gallus OX=9031 GN=CARHSP1 PE=4 SV=1	CARHSP1	1.268	1.2993	1.2241	1.5397	1.5867	1.4547	1.2083	0.0054	up	--	--	GO:0003676 nucleic acid binding	J: Translation, ribosomal structure and biogenesis	K15441	--	IPR002059: Cold-shock protein, DNA-binding;IPR011129: Cold shock domain;IPR012340: Nucleic acid-binding, OB-fold;IPR019844: Cold-shock (CSD) domain	Nucleus	--
A0A3Q2TY46	Delta-like protein OS=Gallus gallus OX=9031 GN=DLL1 PE=4 SV=1	DLL1	0.3579	0.296	0.3516	0.637	0.6324	0.5719	1.8309	0.0025	up	GO:0007275 multicellular organism development;GO:0007219 Notch signaling pathway	GO:0016021 integral component of membrane	GO:0005509 calcium ion binding	T: Signal transduction mechanisms	K06051	ko01522: Endocrine resistance;ko04330: Notch signaling pathway;ko04658: Th1 and Th2 cell differentiation;ko05200: Pathways in cancer;ko05207: Chemical carcinogenesis - receptor activation;ko05224: Breast cancer	IPR000152: EGF-type aspartate/asparagine hydroxylation site;IPR000742: EGF-like domain;IPR001774: Delta/Serrate/lag-2 (DSL) protein;IPR001881: EGF-like calcium-binding domain;IPR009030: Growth factor receptor cysteine-rich domain superfamily;IPR011651: Notch ligand, N-terminal domain;IPR013032: EGF-like, conserved site;IPR018097: EGF-like calcium-binding, conserved site	Cytoplasm	--
A0A3Q2UAJ4	Uncharacterized protein OS=Gallus gallus OX=9031 GN=LAMC1 PE=4 SV=1	LAMC1	1.4096	1.2842	1.346	1.6735	1.5853	1.7671	1.2441	0.0066	up	--	GO:0016020 membrane;GO:0005604 basement membrane	--	W: Extracellular structures	K05635	ko04151: PI3K-Akt signaling pathway;ko04510: Focal adhesion;ko04512: ECM-receptor interaction;ko05020: Prion disease;ko05145: Toxoplasmosis;ko05146: Amoebiasis;ko05165: Human papillomavirus infection;ko05200: Pathways in cancer;ko05222: Small cell lung cancer	IPR000034: Laminin IV;IPR000742: EGF-like domain;IPR002049: Laminin-type EGF domain;IPR008211: Laminin, N-terminal	Extracell	CS pos: 28-29. GGA-AM. Pr: 0.3861
A0A3Q2UB30	TNF receptor-associated factor OS=Gallus gallus OX=9031 GN=TRAF3 PE=3 SV=1	TRAF3	0.4548	0.4219	0.4018	0.5452	0.4803	0.521	1.2095	0.0213	up	GO:0042981 regulation of apoptotic process;GO:0045087 innate immune response;GO:0032088 negative regulation of NF-kappaB transcription factor activity;GO:0033209 tumor necrosis factor-mediated signaling pathway;GO:0001817 regulation of cytokine production;GO:0050688 regulation of defense response to virus;GO:0008063 Toll signaling pathway	GO:0005737 cytoplasm	GO:0008270 zinc ion binding;GO:0005164 tumor necrosis factor receptor binding	T: Signal transduction mechanisms	K03174	ko04064: NF-kappa B signaling pathway;ko04620: Toll-like receptor signaling pathway;ko04621: NOD-like receptor signaling pathway;ko04622: RIG-I-like receptor signaling pathway;ko04657: IL-17 signaling pathway;ko04668: TNF signaling pathway;ko05160: Hepatitis C;ko05161: Hepatitis B;ko05162: Measles;ko05164: Influenza A;ko05165: Human papillomavirus infection;ko05167: Kaposi sarcoma-associated herp…	IPR001293: Zinc finger, TRAF-type;IPR001841: Zinc finger, RING-type;IPR002083: MATH/TRAF domain;IPR008974: TRAF-like;IPR012227: TNF receptor-associated factor TRAF, metazoa;IPR013083: Zinc finger, RING/FYVE/PHD-type;IPR017907: Zinc finger, RING-type, conserved site;IPR037304: TRAF3, MATH domain	Nucleus	--
A0A3Q2UJ83	Uncharacterized protein OS=Gallus gallus OX=9031 GN=SACS PE=4 SV=1	SACS	0.4907	0.431	0.4783	0.5765	0.5801	0.5782	1.2392	0.0319	up	--	--	--	--	K17592	--	IPR000626: Ubiquitin-like domain;IPR001623: DnaJ domain;IPR007842: HEPN domain;IPR029071: Ubiquitin-like domain superfamily;IPR036869: Chaperone J-domain superfamily;IPR036890: Histidine kinase/HSP90-like ATPase superfamily	Cytoplasm	--
F1N891	Protein kinase domain-containing protein OS=Gallus gallus OX=9031 GN=PEAK1 PE=4 SV=2	PEAK1	0.6706	0.6126	0.6738	0.8829	0.7637	0.794	1.2471	0.0178	up	GO:0046777 protein autophosphorylation;GO:0016477 cell migration;GO:0051893 regulation of focal adhesion assembly;GO:0006468 protein phosphorylation;GO:0034446 substrate adhesion-dependent cell spreading;GO:0048041 focal adhesion assembly	GO:0005925 focal adhesion;GO:0015629 actin cytoskeleton	GO:0005524 ATP binding;GO:0042802 identical protein binding;GO:0004672 protein kinase activity;GO:0004715 non-membrane spanning protein tyrosine kinase activity	--	K17538	--	IPR000719: Protein kinase domain;IPR008266: Tyrosine-protein kinase, active site;IPR011009: Protein kinase-like domain superfamily	Nucleus	--
F1NSZ4	CYTOSOL_AP domain-containing protein OS=Gallus gallus OX=9031 GN=NPEPL1 PE=3 SV=2	NPEPL1	0.2031	0.2115	0.2072	0.3312	0.2831	0.2817	1.4411	0.0171	up	--	GO:0005737 cytoplasm	GO:0070006 metalloaminopeptidase activity;GO:0030145 manganese ion binding	R: General function prediction only	K09611	--	IPR000819: Peptidase M17, leucyl aminopeptidase, C-terminal;IPR011356: Peptidase M17, leucine aminopeptidase/peptidase B;IPR041417: Probable aminopeptidase NPEPL1, N-terminal	Nucleus	--
F1P1V6	AB hydrolase-1 domain-containing protein OS=Gallus gallus OX=9031 GN=ABHD2 PE=3 SV=2	ABHD2	0.9784	0.9412	1.0879	2.428	1.7884	3.1182	2.4387	0.026	up	GO:0032570 response to progesterone;GO:0044255 cellular lipid metabolic process;GO:0048240 sperm capacitation;GO:0030336 negative regulation of cell migration;GO:0046464 acylglycerol catabolic process;GO:0007340 acrosome reaction;GO:0051792 medium-chain fatty acid biosynthetic process;GO:0051793 medium-chain fatty acid catabolic process;GO:0009611 response to wounding;GO:0043401 steroid hormone m…	GO:0001669 acrosomal vesicle;GO:0036126 sperm flagellum;GO:0097524 sperm plasma membrane	GO:0003707 steroid hormone receptor activity;GO:0047372 acylglycerol lipase activity;GO:0008126 acetylesterase activity;GO:0042562 hormone binding;GO:0033878 hormone-sensitive lipase activity;GO:0034338 short-chain carboxylesterase activity	R: General function prediction only	K13697	--	IPR000073: Alpha/beta hydrolase fold-1;IPR000952: AB hydrolase 4, conserved site;IPR012020: AB hydrolase 4 family;IPR029058: Alpha/Beta hydrolase fold	Extracell	--
Q5ZJT7	Elongin-C OS=Gallus gallus OX=9031 GN=TCEB1 PE=2 SV=1	TCEB1	0.8445	0.9239	0.9677	1.3002	1.2422	1.2459	1.3846	0.0081	up	GO:0016567 protein ubiquitination;GO:0006511 ubiquitin-dependent protein catabolic process;GO:0032968 positive regulation of transcription elongation from RNA polymerase II promoter	GO:0070449 elongin complex	--	K: Transcription	K03872	ko04066: HIF-1 signaling pathway;ko04120: Ubiquitin mediated proteolysis;ko05170: Human immunodeficiency virus 1 infection;ko05200: Pathways in cancer;ko05211: Renal cell carcinoma	IPR001232: S-phase kinase-associated protein 1-like;IPR011333: SKP1/BTB/POZ domain superfamily;IPR016073: SKP1 component, POZ domain	Extracell	--
Q646T7	Peptidylprolyl isomerase OS=Gallus gallus OX=9031 GN=FKBP51 PE=2 SV=1	FKBP51	3.4902	3.3888	3.5729	5.3999	4.8712	4.7028	1.4326	0.0071	up	GO:0061077 chaperone-mediated protein folding;GO:0000413 protein peptidyl-prolyl isomerization;GO:0009617 response to bacterium	GO:0005737 cytoplasm;GO:0005654 nucleoplasm	GO:0003755 peptidyl-prolyl cis-trans isomerase activity;GO:0031072 heat shock protein binding;GO:0005528 FK506 binding	O: Posttranslational modification, protein turnover, chaperones	K09571	ko04915: Estrogen signaling pathway	IPR001179: FKBP-type peptidyl-prolyl cis-trans isomerase domain;IPR001440: Tetratricopeptide repeat 1;IPR011990: Tetratricopeptide-like helical domain superfamily;IPR019734: Tetratricopeptide repeat	Cytoplasm	--
R4GJ58	Ephrin RBD domain-containing protein OS=Gallus gallus OX=9031 GN=EFNB2 PE=3 SV=1	EFNB2	0.3237	0.2469	0.2713	0.4079	0.3831	0.3616	1.3692	0.0403	up	--	GO:0016021 integral component of membrane	--	T: Signal transduction mechanisms	K05463	ko04360: Axon guidance	IPR001799: Ephrin receptor-binding domain;IPR008972: Cupredoxin	Plasma membrane	CS pos: 27-28. ALA-KS. Pr: 0.7823
R4GJZ6	Uncharacterized protein OS=Gallus gallus OX=9031 GN=GOLPH3 PE=3 SV=1	GOLPH3	0.1949	0.1883	0.1933	0.2426	0.2206	0.2371	1.2148	0.0132	up	GO:0006890 retrograde vesicle-mediated transport, Golgi to endoplasmic reticulum;GO:0007030 Golgi organization;GO:0043001 Golgi to plasma membrane protein transport;GO:0048194 Golgi vesicle budding	GO:0005829 cytosol;GO:0005802 trans-Golgi network;GO:0032580 Golgi cisterna membrane;GO:0031985 Golgi cisterna	GO:0070273 phosphatidylinositol-4-phosphate binding	U: Intracellular trafficking, secretion, and vesicular transport	K15620	--	IPR008628: Golgi phosphoprotein 3-like;IPR038261: Golgi phosphoprotein 3-like domain superfamily	Mitochondrion	--
