# Supplementary material for: TMT-based quantitative proteomics reveals the targets of andrographolide on LPS-induced liver injury
Source: BMC Vet Res. 2023 Oct 10;19:199. doi: 10.1186/s12917-023-03758-2 (PMC10563216; doi:10.1186/s12917-023-03758-2)
Supplement: Supplementary file 2 — Supplementary Material 2 [file 12917_2023_3758_MOESM2_ESM.xlsx]

## Sheet: LPS-Andro vs LPS
Supplementary Table 2:Detailed information of the differentially expressed proteins (LPS-Andro vs LPS)
Accession	Description	Gene	LPS-1	LPS-2	LPS-3	LPS-Andro-1	LPS-Andro-2	LPS-Andro-3	FC	Pvalue	Regulated	Biological process	Cellular component	Molecular function	KOG	K	KEGG_Pathways	IPRs	Subcellular_localization	signalP
A0A3Q2TTM1	Alpha(B)-crystallin OS=Gallus gallus OX=9031 GN=CRYAB PE=3 SV=1	CRYAB	2.2325	1.8733	1.9096	0.9626	0.9349	0.8835	0.4623	0.0015	down	--	--	GO:0046872 metal ion binding;GO:0005212 structural constituent of eye lens	O: Posttranslational modification, protein turnover, chaperones	K09542	ko04141: Protein processing in endoplasmic reticulum;ko04213: Longevity regulating pathway - multiple species	IPR001436: Alpha crystallin/Small heat shock protein, animal type;IPR002068: Alpha crystallin/Hsp20 domain;IPR003090: Alpha-crystallin, N-terminal;IPR008978: HSP20-like chaperone;IPR037882: Alpha-crystallin B chain, ACD domain	Cytoplasm	--
F1P1V6	AB hydrolase-1 domain-containing protein OS=Gallus gallus OX=9031 GN=ABHD2 PE=3 SV=2	ABHD2	2.428	1.7884	3.1182	1.6173	0.9003	0.9231	0.4691	0.0383	down	GO:0032570 response to progesterone;GO:0044255 cellular lipid metabolic process;GO:0048240 sperm capacitation;GO:0030336 negative regulation of cell migration;GO:0046464 acylglycerol catabolic process;GO:0007340 acrosome reaction;GO:0051792 medium-chain fatty acid biosynthetic process;GO:0051793 medium-chain fatty acid catabolic process;GO:0009611 response to wounding;GO:0043401 steroid hormone m…	GO:0001669 acrosomal vesicle;GO:0036126 sperm flagellum;GO:0097524 sperm plasma membrane	GO:0003707 steroid hormone receptor activity;GO:0047372 acylglycerol lipase activity;GO:0008126 acetylesterase activity;GO:0042562 hormone binding;GO:0033878 hormone-sensitive lipase activity;GO:0034338 short-chain carboxylesterase activity	R: General function prediction only	K13697	--	IPR000073: Alpha/beta hydrolase fold-1;IPR000952: AB hydrolase 4, conserved site;IPR012020: AB hydrolase 4 family;IPR029058: Alpha/Beta hydrolase fold	Extracell	--
F1P0J8	Uncharacterized protein OS=Gallus gallus OX=9031 GN=THBS1 PE=3 SV=4	THBS1	0.3209	0.2974	0.3131	0.1615	0.136	0.1536	0.4842	0.0015	down	GO:0007050 cell cycle arrest;GO:0016477 cell migration;GO:0006955 immune response;GO:0042493 response to drug;GO:0032695 negative regulation of interleukin-12 production;GO:0007155 cell adhesion;GO:1903588 negative regulation of blood vessel endothelial cell proliferation involved in sprouting angiogenesis;GO:0090051 negative regulation of cell migration involved in sprouting angiogenesis;GO:0045…	GO:0009897 external side of plasma membrane;GO:0062023 collagen-containing extracellular matrix;GO:0005577 fibrinogen complex;GO:0031091 platelet alpha granule	GO:0005509 calcium ion binding;GO:0001968 fibronectin binding;GO:0005178 integrin binding;GO:0001786 phosphatidylserine binding;GO:0043236 laminin binding;GO:0017134 fibroblast growth factor binding;GO:0008201 heparin binding;GO:0070052 collagen V binding;GO:0070051 fibrinogen binding;GO:0030169 low-density lipoprotein particle binding	--	K16857	ko04015: Rap1 signaling pathway;ko04115: p53 signaling pathway;ko04145: Phagosome;ko04151: PI3K-Akt signaling pathway;ko04350: TGF-beta signaling pathway;ko04510: Focal adhesion;ko04512: ECM-receptor interaction;ko05144: Malaria;ko05165: Human papillomavirus infection;ko05205: Proteoglycans in cancer;ko05206: MicroRNAs in cancer;ko05219: Bladder cancer	IPR000742: EGF-like domain;IPR000884: Thrombospondin type-1 (TSP1) repeat;IPR001007: VWFC domain;IPR001791: Laminin G domain;IPR001881: EGF-like calcium-binding domain;IPR003367: Thrombospondin, type 3-like repeat;IPR008859: Thrombospondin, C-terminal;IPR013320: Concanavalin A-like lectin/glucanase domain superfamily;IPR017897: Thrombospondin, type 3 repeat;IPR024731: EGF domain;IPR028974: TSP ty…	Extracell	CS pos: 19-20. PEA-KR. Pr: 0.6066
A0A1D5PEB4	Ubiquitin carboxyl-terminal hydrolase OS=Gallus gallus OX=9031 GN=USP43 PE=3 SV=3	USP43	0.958	0.892	1.1515	0.5422	0.5137	0.4809	0.512	0.0053	down	GO:0006511 ubiquitin-dependent protein catabolic process;GO:0016579 protein deubiquitination	--	GO:0004843 thiol-dependent ubiquitin-specific protease activity;GO:0008234 cysteine-type peptidase activity	O: Posttranslational modification, protein turnover, chaperones	K11856	--	IPR001394: Peptidase C19, ubiquitin carboxyl-terminal hydrolase;IPR018200: Ubiquitin specific protease, conserved site;IPR028889: Ubiquitin specific protease domain;IPR038765: Papain-like cysteine peptidase superfamily	Nucleus	--
A0A3Q3AIE6	UDENN domain-containing protein OS=Gallus gallus OX=9031 GN=DENND1A PE=4 SV=1	DENND1A	0.0475	0.0336	0.0458	0.0196	0.0224	0.0287	0.5569	0.02	down	--	GO:0031410 cytoplasmic vesicle	--	T: Signal transduction mechanisms	K20160	--	IPR001194: cDENN domain;IPR005112: dDENN domain;IPR005113: uDENN domain;IPR037516: Tripartite DENN domain;IPR043153: DENN domain, C-terminal lobe	Nucleus	--
F1NM70	Uncharacterized protein OS=Gallus gallus OX=9031 GN=FSTL1 PE=4 SV=2	FSTL1	0.3378	0.3008	0.4311	0.2144	0.2175	0.178	0.5701	0.017	down	GO:0030154 cell differentiation;GO:0007275 multicellular organism development;GO:1901390 positive regulation of transforming growth factor beta activation;GO:0030510 regulation of BMP signaling pathway;GO:0042594 response to starvation	GO:0005576 extracellular region	GO:0005509 calcium ion binding	--	K23912	--	IPR002048: EF-hand domain;IPR002350: Kazal domain;IPR003645: Follistatin-like, N-terminal;IPR011992: EF-hand domain pair;IPR015369: Follistatin/Osteonectin EGF domain;IPR036058: Kazal domain superfamily	Extracell	CS pos: 20-21. LRA-EE. Pr: 0.8241
R4GJ58	Ephrin RBD domain-containing protein OS=Gallus gallus OX=9031 GN=EFNB2 PE=3 SV=1	EFNB2	0.4079	0.3831	0.3616	0.2312	0.2154	0.2248	0.5824	0.0006	down	--	GO:0016021 integral component of membrane	--	T: Signal transduction mechanisms	K05463	ko04360: Axon guidance	IPR001799: Ephrin receptor-binding domain;IPR008972: Cupredoxin	Plasma membrane	CS pos: 27-28. ALA-KS. Pr: 0.7823
A0A3Q2TX12	Glycerol-3-phosphate dehydrogenase [NAD(+)] OS=Gallus gallus OX=9031 GN=GPD1L2 PE=3 SV=1	GPD1L2	0.3315	0.3045	0.4329	0.2142	0.2563	0.1696	0.599	0.0328	down	GO:0005975 carbohydrate metabolic process;GO:0046168 glycerol-3-phosphate catabolic process	GO:0009331 glycerol-3-phosphate dehydrogenase complex	GO:0042803 protein homodimerization activity;GO:0051287 NAD binding;GO:0004367 glycerol-3-phosphate dehydrogenase [NAD+] activity	C: Energy production and conversion	K00006	ko00564: Glycerophospholipid metabolism	IPR006109: Glycerol-3-phosphate dehydrogenase, NAD-dependent, C-terminal;IPR006168: Glycerol-3-phosphate dehydrogenase, NAD-dependent;IPR008927: 6-phosphogluconate dehydrogenase-like, C-terminal domain superfamily;IPR011128: Glycerol-3-phosphate dehydrogenase, NAD-dependent, N-terminal;IPR013328: 6-phosphogluconate dehydrogenase, domain 2;IPR017751: Glycerol-3-phosphate dehydrogenase, NAD-depende…	Mitochondrion	--
E1C4Q0	Ribonucleoside-diphosphate reductase OS=Gallus gallus OX=9031 GN=RRM1 PE=3 SV=2	RRM1	3.9865	3.7113	3.9229	2.4826	2.4828	2.4631	0.6392	0.0021	down	GO:0006260 DNA replication;GO:0009263 deoxyribonucleotide biosynthetic process;GO:0051290 protein heterotetramerization	GO:0005971 ribonucleoside-diphosphate reductase complex	GO:0005524 ATP binding;GO:0097718 disordered domain specific binding;GO:0042802 identical protein binding;GO:0004748 ribonucleoside-diphosphate reductase activity, thioredoxin disulfide as acceptor	F: Nucleotide transport and metabolism	K10807	ko00230: Purine metabolism;ko00240: Pyrimidine metabolism;ko00480: Glutathione metabolism;ko00983: Drug metabolism - other enzymes;ko01100: Metabolic pathways	IPR000788: Ribonucleotide reductase large subunit, C-terminal;IPR005144: ATP-cone domain;IPR008926: Ribonucleotide reductase R1 subunit, N-terminal;IPR013346: Ribonucleotide reductase, class I , alpha subunit;IPR013509: Ribonucleotide reductase large subunit, N-terminal	Cytoplasm	--
Q5ZJT7	Elongin-C OS=Gallus gallus OX=9031 GN=TCEB1 PE=2 SV=1	TCEB1	1.3002	1.2422	1.2459	0.8609	0.7738	0.7887	0.6397	0.0016	down	GO:0016567 protein ubiquitination;GO:0006511 ubiquitin-dependent protein catabolic process;GO:0032968 positive regulation of transcription elongation from RNA polymerase II promoter	GO:0070449 elongin complex	--	K: Transcription	K03872	ko04066: HIF-1 signaling pathway;ko04120: Ubiquitin mediated proteolysis;ko05170: Human immunodeficiency virus 1 infection;ko05200: Pathways in cancer;ko05211: Renal cell carcinoma	IPR001232: S-phase kinase-associated protein 1-like;IPR011333: SKP1/BTB/POZ domain superfamily;IPR016073: SKP1 component, POZ domain	Extracell	--
P08250	Apolipoprotein A-I OS=Gallus gallus OX=9031 GN=APOA1 PE=1 SV=2	APOA1	3.8999	3.3265	3.3049	2.2881	2.288	2.2408	0.6473	0.0142	down	GO:0050821 protein stabilization;GO:0007229 integrin-mediated signaling pathway;GO:0006695 cholesterol biosynthetic process;GO:0051726 regulation of cell cycle;GO:0050728 negative regulation of inflammatory response;GO:1900026 positive regulation of substrate adhesion-dependent cell spreading;GO:0007186 G protein-coupled receptor signaling pathway;GO:0042632 cholesterol homeostasis;GO:0019915 lip…	GO:0005615 extracellular space;GO:0030139 endocytic vesicle;GO:0034361 very-low-density lipoprotein particle;GO:0042627 chylomicron;GO:0034364 high-density lipoprotein particle;GO:0034366 spherical high-density lipoprotein particle	GO:0045499 chemorepellent activity;GO:0042802 identical protein binding;GO:0019899 enzyme binding;GO:0015485 cholesterol binding;GO:0031072 heat shock protein binding;GO:0005543 phospholipid binding;GO:0034191 apolipoprotein A-I receptor binding;GO:0001540 amyloid-beta binding;GO:0031210 phosphatidylcholine binding;GO:0120020 cholesterol transfer activity;GO:0008035 high-density lipoprotein parti…	--	K08757	ko03320: PPAR signaling pathway;ko04975: Fat digestion and absorption;ko04977: Vitamin digestion and absorption;ko04979: Cholesterol metabolism;ko05143: African trypanosomiasis;ko05417: Lipid and atherosclerosis	IPR000074: Apolipoprotein A/E	Extracell	CS pos: 18-19. TQA-RS. Pr: 0.9218
F1NVK8	Uncharacterized protein OS=Gallus gallus OX=9031 GN=SRGAP3 PE=4 SV=3	SRGAP3	0.9661	0.8493	0.8849	0.6396	0.5997	0.5934	0.6787	0.0022	down	GO:0007165 signal transduction	--	--	Z: Cytoskeleton	K07526	ko04360: Axon guidance	IPR000198: Rho GTPase-activating protein domain;IPR001060: FCH domain;IPR001452: SH3 domain;IPR008936: Rho GTPase activation protein;IPR027267: AH/BAR domain superfamily;IPR031160: F-BAR domain;IPR035648: srGAP1/2/3, SH3 domain;IPR036028: SH3-like domain superfamily	Cytoplasm	--
A0A1D5P145	DMAP_binding domain-containing protein OS=Gallus gallus OX=9031 GN=DIP2C PE=3 SV=1	DIP2C	0.2791	0.2723	0.2989	0.1907	0.1813	0.2068	0.6806	0.0018	down	--	--	--	R: General function prediction only	K24909	--	IPR000873: AMP-dependent synthetase/ligase;IPR010506: DMAP1-binding domain;IPR037337: Dip2-like domain;IPR042099: ANL, N-terminal domain;IPR045851: AMP-binding enzyme, C-terminal domain superfamily	Plasma membrane	--
A0A3Q2UP12	Non-specific serine/threonine protein kinase OS=Gallus gallus OX=9031 GN=KALRN PE=3 SV=1	KALRN	0.1729	0.1635	0.169	0.118	0.1184	0.1078	0.6811	0.0015	down	GO:0035023 regulation of Rho protein signal transduction	GO:0005737 cytoplasm;GO:0016020 membrane	GO:0005524 ATP binding;GO:0004674 protein serine/threonine kinase activity	T: Signal transduction mechanisms	K15048	--	IPR000219: Dbl homology (DH) domain;IPR000719: Protein kinase domain;IPR001251: CRAL-TRIO lipid binding domain;IPR001452: SH3 domain;IPR001849: Pleckstrin homology domain;IPR002017: Spectrin repeat;IPR003598: Immunoglobulin subtype 2;IPR003599: Immunoglobulin subtype;IPR003961: Fibronectin type III;IPR007110: Immunoglobulin-like domain;IPR008271: Serine/threonine-protein kinase, active site;IPR01…	Cytoplasm	--
A0A1D5PQ58	HP domain-containing protein OS=Gallus gallus OX=9031 GN=SVIL PE=3 SV=1	SVIL	4.0572	4.0473	3.837	2.7847	2.6857	2.8234	0.6945	0.0001	down	GO:0007010 cytoskeleton organization	--	GO:0051015 actin filament binding	Z: Cytoskeleton	K10369	--	IPR003128: Villin headpiece;IPR007122: Villin/Gelsolin;IPR007123: Gelsolin-like domain;IPR029006: ADF-H/Gelsolin-like domain superfamily;IPR036886: Villin headpiece domain superfamily	Nucleus	--
Q646T7	Peptidylprolyl isomerase OS=Gallus gallus OX=9031 GN=FKBP51 PE=2 SV=1	FKBP51	5.3999	4.8712	4.7028	3.6071	3.2728	3.5728	0.6981	0.003	down	GO:0061077 chaperone-mediated protein folding;GO:0000413 protein peptidyl-prolyl isomerization;GO:0009617 response to bacterium	GO:0005737 cytoplasm;GO:0005654 nucleoplasm	GO:0003755 peptidyl-prolyl cis-trans isomerase activity;GO:0031072 heat shock protein binding;GO:0005528 FK506 binding	O: Posttranslational modification, protein turnover, chaperones	K09571	ko04915: Estrogen signaling pathway	IPR001179: FKBP-type peptidyl-prolyl cis-trans isomerase domain;IPR001440: Tetratricopeptide repeat 1;IPR011990: Tetratricopeptide-like helical domain superfamily;IPR019734: Tetratricopeptide repeat	Cytoplasm	--
E1C420	3-hydroxy-3-methylglutaryl coenzyme A reductase OS=Gallus gallus OX=9031 GN=HMGCR PE=3 SV=3	HMGCR	0.2422	0.2297	0.203	0.1495	0.175	0.1478	0.6997	0.0091	down	GO:0006695 cholesterol biosynthetic process;GO:0008542 visual learning;GO:0008299 isoprenoid biosynthetic process;GO:0042177 negative regulation of protein catabolic process;GO:0043407 negative regulation of MAP kinase activity;GO:0015936 coenzyme A metabolic process;GO:1900222 negative regulation of amyloid-beta clearance;GO:0050709 negative regulation of protein secretion;GO:0016126 sterol bios…	GO:0005789 endoplasmic reticulum membrane;GO:0016021 integral component of membrane;GO:0005778 peroxisomal membrane	GO:0120225 coenzyme A binding;GO:0004420 hydroxymethylglutaryl-CoA reductase (NADPH) activity;GO:0042282 hydroxymethylglutaryl-CoA reductase activity;GO:0070402 NADPH binding	I: Lipid transport and metabolism	K00021	ko00900: Terpenoid backbone biosynthesis;ko01100: Metabolic pathways;ko04152: AMPK signaling pathway;ko04976: Bile secretion	IPR000731: Sterol-sensing domain;IPR002202: Hydroxymethylglutaryl-CoA reductase, class I/II;IPR004554: Hydroxymethylglutaryl-CoA reductase, eukaryotic/archaeal type;IPR004816: Hydroxymethylglutaryl-CoA reductase, metazoan;IPR009023: Hydroxymethylglutaryl-CoA reductase, class I/II, NAD/NADP-binding domain superfamily;IPR009029: Hydroxymethylglutaryl-CoA reductase, class I/II, substrate-binding dom…	Plasma membrane	--
F1P3Q4	Uncharacterized protein OS=Gallus gallus OX=9031 GN=SMARCA1 PE=3 SV=3	SMARCA1	0.2026	0.2006	0.2394	0.1775	0.1331	0.1414	0.7035	0.0342	down	GO:0030182 neuron differentiation;GO:0007420 brain development;GO:0043044 ATP-dependent chromatin remodeling;GO:2000177 regulation of neural precursor cell proliferation	GO:0005634 nucleus;GO:0005654 nucleoplasm;GO:0016589 NURF complex	GO:0005524 ATP binding;GO:0003677 DNA binding;GO:0004386 helicase activity;GO:0008094 DNA-dependent ATPase activity;GO:0031491 nucleosome binding	K: Transcription	K11727	--	IPR000330: SNF2, N-terminal;IPR001005: SANT/Myb domain;IPR001650: Helicase, C-terminal;IPR009057: Homeobox-like domain superfamily;IPR014001: Helicase superfamily 1/2, ATP-binding domain;IPR015194: ISWI, HAND domain;IPR015195: SLIDE domain;IPR017884: SANT domain;IPR020838: DBINO domain;IPR027417: P-loop containing nucleoside triphosphate hydrolase;IPR036306: ISWI, HAND domain superfamily;IPR03871…	Cytoplasm_Nucleus	--
Q07659	Fibroblast growth factor OS=Gallus gallus OX=9031 GN=bFGF PE=2 SV=1	bFGF	0.8431	0.7716	0.7944	0.5627	0.5848	0.5506	0.7049	0.0007	down	GO:0008543 fibroblast growth factor receptor signaling pathway;GO:0051781 positive regulation of cell division	GO:0005634 nucleus;GO:0005576 extracellular region	GO:0005104 fibroblast growth factor receptor binding;GO:0008083 growth factor activity	T: Signal transduction mechanisms	K18497	ko01521: EGFR tyrosine kinase inhibitor resistance;ko04010: MAPK signaling pathway;ko04014: Ras signaling pathway;ko04015: Rap1 signaling pathway;ko04020: Calcium signaling pathway;ko04151: PI3K-Akt signaling pathway;ko04550: Signaling pathways regulating pluripotency of stem cells;ko04810: Regulation of actin cytoskeleton;ko05167: Kaposi sarcoma-associated herpesvirus infection;ko05200: Pathways…	IPR002209: Fibroblast growth factor family;IPR008996: Cytokine IL1/FGF	Mitochondrion	--
E1BQM1	Uncharacterized protein OS=Gallus gallus OX=9031 GN=CRELD2 PE=3 SV=3	CRELD2	1.1577	1.1308	1.055	0.8212	0.7994	0.7722	0.7157	0.0012	down	--	GO:0005615 extracellular space;GO:0005783 endoplasmic reticulum;GO:0005794 Golgi apparatus	GO:0005509 calcium ion binding	S: Function unknown	K24335	--	IPR000152: EGF-type aspartate/asparagine hydroxylation site;IPR000742: EGF-like domain;IPR001881: EGF-like calcium-binding domain;IPR002049: Laminin-type EGF domain;IPR006212: Furin-like repeat;IPR009030: Growth factor receptor cysteine-rich domain superfamily;IPR018097: EGF-like calcium-binding, conserved site;IPR021852: Domain of unknown function DUF3456	Extracell	CS pos: 31-32. AMG-AG. Pr: 0.8488
A0A3Q2UAJ4	Uncharacterized protein OS=Gallus gallus OX=9031 GN=LAMC1 PE=4 SV=1	LAMC1	1.6735	1.5853	1.7671	1.157	1.2229	1.218	0.7159	0.0021	down	--	GO:0016020 membrane;GO:0005604 basement membrane	--	W: Extracellular structures	K05635	ko04151: PI3K-Akt signaling pathway;ko04510: Focal adhesion;ko04512: ECM-receptor interaction;ko05020: Prion disease;ko05145: Toxoplasmosis;ko05146: Amoebiasis;ko05165: Human papillomavirus infection;ko05200: Pathways in cancer;ko05222: Small cell lung cancer	IPR000034: Laminin IV;IPR000742: EGF-like domain;IPR002049: Laminin-type EGF domain;IPR008211: Laminin, N-terminal	Extracell	CS pos: 28-29. GGA-AM. Pr: 0.3861
A0A1D5PYU2	Neural cell adhesion molecule 1 OS=Gallus gallus OX=9031 GN=NCAM1 PE=4 SV=2	NCAM1	2.4315	2.3011	2.1554	1.6328	1.611	1.693	0.7167	0.0046	down	GO:0007155 cell adhesion	GO:0016020 membrane	--	T: Signal transduction mechanisms	K06491	ko04514: Cell adhesion molecules;ko05020: Prion disease	IPR003598: Immunoglobulin subtype 2;IPR003599: Immunoglobulin subtype;IPR003961: Fibronectin type III;IPR007110: Immunoglobulin-like domain;IPR009138: Neural cell adhesion;IPR013098: Immunoglobulin I-set;IPR013783: Immunoglobulin-like fold;IPR036116: Fibronectin type III superfamily;IPR036179: Immunoglobulin-like domain superfamily	Cytoplasm	--
P08836	Farnesyl pyrophosphate synthase OS=Gallus gallus OX=9031 GN=FDPS PE=1 SV=2	FDPS	1.4367	1.2449	1.4102	1.0351	0.9368	0.9656	0.7179	0.0057	down	GO:0006695 cholesterol biosynthetic process;GO:0045337 farnesyl diphosphate biosynthetic process;GO:0033384 geranyl diphosphate biosynthetic process	GO:0005737 cytoplasm	GO:0046872 metal ion binding;GO:0004161 dimethylallyltranstransferase activity;GO:0004337 geranyltranstransferase activity	H: Coenzyme transport and metabolism	K00787	ko00900: Terpenoid backbone biosynthesis;ko01100: Metabolic pathways;ko05164: Influenza A;ko05166: Human T-cell leukemia virus 1 infection	IPR000092: Polyprenyl synthetase;IPR008949: Isoprenoid synthase domain superfamily;IPR033749: Polyprenyl synthetase, conserved site	Cytoplasm	--
A0A1D5PRH6	Uncharacterized protein OS=Gallus gallus OX=9031 GN=EML1 PE=3 SV=2	EML1	1.0709	1.0212	1.0706	0.8017	0.761	0.7297	0.7248	0.0015	down	--	--	--	S: Function unknown	K18595	--	IPR001680: WD40 repeat;IPR005108: HELP;IPR011047: Quinoprotein alcohol dehydrogenase-like superfamily;IPR015943: WD40/YVTN repeat-like-containing domain superfamily;IPR024977: Anaphase-promoting complex subunit 4, WD40 domain	Mitochondrion	--
A0A1D5PQ87	Protein-tyrosine-phosphatase OS=Gallus gallus OX=9031 GN=PTPRS PE=3 SV=2	PTPRS	0.1646	0.1282	0.1341	0.1091	0.1118	0.0904	0.7294	0.0379	down	--	GO:0016021 integral component of membrane	GO:0004725 protein tyrosine phosphatase activity	T: Signal transduction mechanisms	K06778	--	IPR000242: Tyrosine-specific protein phosphatase, PTPase domain;IPR000387: Tyrosine-specific protein phosphatases domain;IPR003595: Protein-tyrosine phosphatase, catalytic;IPR003598: Immunoglobulin subtype 2;IPR003599: Immunoglobulin subtype;IPR003961: Fibronectin type III;IPR007110: Immunoglobulin-like domain;IPR013098: Immunoglobulin I-set;IPR013783: Immunoglobulin-like fold;IPR016130: Protein-…	Extracell	CS pos: 28-29. CVA-ES. Pr: 0.9125
A0A1D5PKB6	Cyclin N-terminal domain-containing protein OS=Gallus gallus OX=9031 GN=CCNB1 PE=3 SV=2	CCNB1	0.5131	0.5859	0.6841	0.421	0.47	0.4133	0.7315	0.0475	down	GO:0051301 cell division;GO:0060317 cardiac epithelial to mesenchymal transition;GO:0008315 G2/MI transition of meiotic cell cycle;GO:0044772 mitotic cell cycle phase transition;GO:0000079 regulation of cyclin-dependent protein serine/threonine kinase activity;GO:0040008 regulation of growth;GO:0007057 spindle assembly involved in female meiosis I;GO:0043029 T cell homeostasis;GO:0048538 thymus d…	GO:0005813 centrosome;GO:0005737 cytoplasm;GO:0005634 nucleus;GO:0016020 membrane;GO:0005829 cytosol;GO:0000307 cyclin-dependent protein kinase holoenzyme complex	GO:0016538 cyclin-dependent protein serine/threonine kinase regulator activity	D: Cell cycle control, cell division, chromosome partitioning	K21770	ko04068: FoxO signaling pathway;ko04110: Cell cycle;ko04114: Oocyte meiosis;ko04115: p53 signaling pathway;ko04218: Cellular senescence;ko04914: Progesterone-mediated oocyte maturation;ko05166: Human T-cell leukemia virus 1 infection;ko05170: Human immunodeficiency virus 1 infection	IPR004367: Cyclin, C-terminal domain;IPR006671: Cyclin, N-terminal;IPR013763: Cyclin-like;IPR036915: Cyclin-like superfamily;IPR039361: Cyclin	Nucleus	--
E1BU32	Uncharacterized protein OS=Gallus gallus OX=9031 GN=SSX2IP PE=3 SV=2	SSX2IP	0.5672	0.6299	0.5875	0.4419	0.4577	0.4073	0.7323	0.0027	down	GO:0035020 regulation of Rac protein signal transduction;GO:2000145 regulation of cell motility;GO:0007098 centrosome cycle;GO:0035735 intraciliary transport involved in cilium assembly	GO:0031252 cell leading edge;GO:0005912 adherens junction;GO:0032991 protein-containing complex;GO:0036064 ciliary basal body;GO:0034451 centriolar satellite	--	--	K06085	ko04520: Adherens junction	IPR021622: Afadin/alpha-actinin-binding	Cytoplasm	--
A0A1D5PXI1	Multifunctional fusion protein OS=Gallus gallus OX=9031 GN=ALDH4A1 PE=3 SV=1	ALDH4A1	0.7984	0.7224	0.7728	0.5784	0.6146	0.5008	0.7385	0.0218	down	GO:0010133 proline catabolic process to glutamate	--	GO:0004029 aldehyde dehydrogenase (NAD+) activity;GO:0042802 identical protein binding;GO:0003842 1-pyrroline-5-carboxylate dehydrogenase activity	E: Amino acid transport and metabolism	K00294	ko00250: Alanine, aspartate and glutamate metabolism;ko00330: Arginine and proline metabolism;ko01100: Metabolic pathways	IPR005931: Delta-1-pyrroline-5-carboxylate dehydrogenase;IPR015590: Aldehyde dehydrogenase domain;IPR016160: Aldehyde dehydrogenase, cysteine active site;IPR016161: Aldehyde/histidinol dehydrogenase;IPR016162: Aldehyde dehydrogenase, N-terminal;IPR016163: Aldehyde dehydrogenase, C-terminal;IPR029510: Aldehyde dehydrogenase, glutamic acid active site	Mitochondrion	--
A0A3Q3B277	Importin subunit alpha OS=Gallus gallus OX=9031 GN=KPNA7 PE=3 SV=1	KPNA7	0.536	0.5093	0.6412	0.449	0.3992	0.3998	0.74	0.0313	down	GO:0006606 protein import into nucleus	GO:0005737 cytoplasm	GO:0061608 nuclear import signal receptor activity	U: Intracellular trafficking, secretion, and vesicular transport	K15043	ko05164: Influenza A;ko05207: Chemical carcinogenesis - receptor activation	IPR000225: Armadillo;IPR002652: Importin-alpha, importin-beta-binding domain;IPR011989: Armadillo-like helical;IPR016024: Armadillo-type fold;IPR024931: Importin subunit alpha;IPR032413: Atypical Arm repeat;IPR036975: Importin-alpha, importin-beta-binding domain superfamily	Cytoplasm	--
Q5ZJ81	Endophilin-B2 OS=Gallus gallus OX=9031 GN=SH3GLB2 PE=2 SV=1	SH3GLB2	2.1537	2.1118	2.0249	1.607	1.5291	1.535	0.7426	0.0003	down	--	GO:0005737 cytoplasm	--	T: Signal transduction mechanisms	K21269	ko04144: Endocytosis	IPR001452: SH3 domain;IPR004148: BAR domain;IPR027267: AH/BAR domain superfamily;IPR036028: SH3-like domain superfamily	Cytoplasm_Nucleus	--
F1NJX8	Uncharacterized protein OS=Gallus gallus OX=9031 GN=FNTA PE=3 SV=2	FNTA	0.6122	0.5786	0.6776	0.4564	0.5171	0.4146	0.7429	0.0228	down	GO:0071340 skeletal muscle acetylcholine-gated channel clustering;GO:0045213 neurotransmitter receptor metabolic process;GO:0090045 positive regulation of deacetylase activity;GO:0090044 positive regulation of tubulin deacetylation;GO:0018343 protein farnesylation;GO:0018344 protein geranylgeranylation	GO:0005737 cytoplasm;GO:0005886 plasma membrane;GO:0005953 CAAX-protein geranylgeranyltransferase complex;GO:0005875 microtubule associated complex;GO:0005965 protein farnesyltransferase complex	GO:0008017 microtubule binding;GO:0030971 receptor tyrosine kinase binding;GO:0043014 alpha-tubulin binding;GO:0030548 acetylcholine receptor regulator activity;GO:0004660 protein farnesyltransferase activity;GO:0004663 Rab geranylgeranyltransferase activity	O: Posttranslational modification, protein turnover, chaperones	K05955	ko00900: Terpenoid backbone biosynthesis	IPR002088: Protein prenyltransferase, alpha subunit	Cytoplasm	--
A0A3Q2UBW2	TLE_N domain-containing protein OS=Gallus gallus OX=9031 GN=AES PE=3 SV=1	AES	0.3238	0.2862	0.2884	0.2145	0.219	0.2346	0.7437	0.0054	down	GO:0006355 regulation of transcription, DNA-templated	GO:0005634 nucleus	--	B: Chromatin structure and dynamics	K24724	--	IPR005617: Groucho/TLE, N-terminal Q-rich domain	Nucleus	--
Q5ZI04	CYFIP-related Rac1 interactor A OS=Gallus gallus OX=9031 GN=CYRIA PE=2 SV=1	CYRIA	1.9311	1.7498	1.7116	1.3517	1.2958	1.3863	0.748	0.006	down	GO:0030833 regulation of actin filament polymerization	GO:0016020 membrane	--	S: Function unknown	--	--	IPR009828: CYRIA/CYRIB, Rac1 binding domain	Cytoplasm	--
Q6JHU7	Prolyl 3-hydroxylase 2 OS=Gallus gallus OX=9031 GN=P3H2 PE=2 SV=1	P3H2	0.0754	0.0662	0.0628	0.0466	0.0544	0.0525	0.7509	0.0172	down	GO:0008285 negative regulation of cell population proliferation;GO:0032963 collagen metabolic process;GO:0019511 peptidyl-proline hydroxylation	GO:0005654 nucleoplasm;GO:0005783 endoplasmic reticulum;GO:0005604 basement membrane;GO:0005794 Golgi apparatus;GO:0016529 sarcoplasmic reticulum	GO:0005506 iron ion binding;GO:0031418 L-ascorbic acid binding;GO:0019797 procollagen-proline 3-dioxygenase activity	S: Function unknown	K22459	--	IPR005123: Oxoglutarate/iron-dependent dioxygenase;IPR006620: Prolyl 4-hydroxylase, alpha subunit;IPR011990: Tetratricopeptide-like helical domain superfamily;IPR044862: Prolyl 4-hydroxylase alpha subunit, Fe(2+) 2OG dioxygenase domain	Extracell	CS pos: 27-28. CGA-DG. Pr: 0.2406
E1C0P2	Uncharacterized protein OS=Gallus gallus OX=9031 PE=4 SV=3	CD72	0.2941	0.2917	0.3179	0.2536	0.218	0.2091	0.7532	0.0241	down	--	--	GO:0003677 DNA binding;GO:0008270 zinc ion binding	U: Intracellular trafficking, secretion, and vesicular transport	K20131	--	IPR002653: Zinc finger, A20-type;IPR003123: VPS9 domain;IPR037191: VPS9 domain superfamily;IPR041545: RABX5, catalytic core helical domain	Cytoplasm	--
F1P2D7	Chromatin assembly factor 1 subunit B OS=Gallus gallus OX=9031 GN=CHAF1B PE=4 SV=1	CHAF1B	0.0953	0.0853	0.0845	0.0667	0.0581	0.0758	0.7566	0.0475	down	GO:0006334 nucleosome assembly;GO:0006335 DNA replication-dependent nucleosome assembly	GO:0005634 nucleus;GO:0005654 nucleoplasm;GO:0033186 CAF-1 complex	--	L: Replication, recombination and repair;B: Chromatin structure and dynamics	K10751	--	IPR001632: G-protein, beta subunit;IPR001680: WD40 repeat;IPR015943: WD40/YVTN repeat-like-containing domain superfamily;IPR019775: WD40 repeat, conserved site;IPR029129: Chromatin assembly factor 1 subunit B, C-terminal domain;IPR036322: WD40-repeat-containing domain superfamily	Nucleus	--
A0A1D5PH70	WD_REPEATS_REGION domain-containing protein OS=Gallus gallus OX=9031 GN=IFT80 PE=4 SV=1	IFT80	0.3831	0.3347	0.3421	0.2865	0.249	0.2714	0.7612	0.0096	down	--	--	--	R: General function prediction only	K19678	--	IPR001680: WD40 repeat;IPR015943: WD40/YVTN repeat-like-containing domain superfamily;IPR036322: WD40-repeat-containing domain superfamily	Cytoplasm	--
F1NAU1	Uncharacterized protein OS=Gallus gallus OX=9031 GN=GPC4 PE=3 SV=4	GPC4	1.819	1.8762	1.7763	1.3763	1.4223	1.3883	0.7652	0.0004	down	GO:0009966 regulation of signal transduction	GO:0062023 collagen-containing extracellular matrix;GO:0046658 anchored component of plasma membrane	--	T: Signal transduction mechanisms	K08110	ko04310: Wnt signaling pathway	IPR001863: Glypican;IPR019803: Glypican, conserved site	Plasma membrane	CS pos: 25-26. LLA-AE. Pr: 0.5350
E1BS76	Protein kinase domain-containing protein OS=Gallus gallus OX=9031 GN=CDK14 PE=3 SV=4	CDK14	1.6917	1.6491	1.691	1.2294	1.3584	1.3037	0.7734	0.0082	down	--	--	GO:0005524 ATP binding;GO:0004674 protein serine/threonine kinase activity	R: General function prediction only	K08821	ko05202: Transcriptional misregulation in cancer	IPR000719: Protein kinase domain;IPR008271: Serine/threonine-protein kinase, active site;IPR011009: Protein kinase-like domain superfamily;IPR017441: Protein kinase, ATP binding site	Nucleus	--
A0M8T8	Caveolin OS=Gallus gallus OX=9031 GN=CAV1 PE=3 SV=1	CAV1	4.7897	4.7936	4.2991	3.5539	3.32	3.8884	0.7753	0.0133	down	GO:0000122 negative regulation of transcription by RNA polymerase II;GO:0010628 positive regulation of gene expression;GO:0033138 positive regulation of peptidyl-serine phosphorylation;GO:0030335 positive regulation of cell migration;GO:0001525 angiogenesis;GO:0030154 cell differentiation;GO:0097190 apoptotic signaling pathway;GO:0090090 negative regulation of canonical Wnt signaling pathway;GO:0…	GO:0005925 focal adhesion;GO:0005887 integral component of plasma membrane;GO:0000139 Golgi membrane;GO:0005783 endoplasmic reticulum;GO:0005938 cell cortex;GO:0005768 endosome;GO:0048471 perinuclear region of cytoplasm;GO:0005794 Golgi apparatus;GO:0031410 cytoplasmic vesicle;GO:0005929 cilium;GO:0002080 acrosomal membrane;GO:0002095 caveolar macromolecular signaling complex	GO:0046982 protein heterodimerization activity;GO:0019901 protein kinase binding;GO:0042802 identical protein binding;GO:0044877 protein-containing complex binding;GO:0005102 signaling receptor binding;GO:0044325 ion channel binding;GO:0051117 ATPase binding;GO:0070320 inward rectifier potassium channel inhibitor activity;GO:0060090 molecular adaptor activity;GO:0050998 nitric-oxide synthase bind…	--	K06278	ko04144: Endocytosis;ko04510: Focal adhesion;ko05020: Prion disease;ko05100: Bacterial invasion of epithelial cells;ko05205: Proteoglycans in cancer;ko05416: Viral myocarditis;ko05418: Fluid shear stress and atherosclerosis	IPR001612: Caveolin;IPR018361: Caveolin, conserved site	Cytoplasm	--
E1C406	Uncharacterized protein OS=Gallus gallus OX=9031 GN=ZMYM3 PE=4 SV=3	ZMYM3	0.304	0.3134	0.3264	0.2516	0.2488	0.2335	0.7777	0.0013	down	--	--	GO:0008270 zinc ion binding	--	K24675	--	IPR010507: Zinc finger, MYM-type;IPR011017: TRASH domain;IPR021893: Protein of unknown function DUF3504	Cytoplasm	--
Q5F3L1	Ribosomal protein S6 kinase alpha-5 OS=Gallus gallus OX=9031 GN=RPS6KA5 PE=2 SV=1	RPS6KA5	1.4066	1.173	1.3802	1.0426	1.0481	0.991	0.7783	0.0402	down	GO:0035556 intracellular signal transduction	GO:0005634 nucleus	GO:0005524 ATP binding;GO:0106310 protein serine kinase activity;GO:0106311 protein threonine kinase activity;GO:0000287 magnesium ion binding	T: Signal transduction mechanisms	K04445	ko04010: MAPK signaling pathway;ko04261: Adrenergic signaling in cardiomyocytes;ko04668: TNF signaling pathway;ko04713: Circadian entrainment;ko04722: Neurotrophin signaling pathway;ko05131: Shigellosis;ko05200: Pathways in cancer;ko05206: MicroRNAs in cancer;ko05219: Bladder cancer	IPR000719: Protein kinase domain;IPR000961: AGC-kinase, C-terminal;IPR008271: Serine/threonine-protein kinase, active site;IPR011009: Protein kinase-like domain superfamily;IPR016239: Ribosomal protein S6 kinase II;IPR017441: Protein kinase, ATP binding site;IPR017892: Protein kinase, C-terminal	Nucleus	--
A0A1D5PPC3	DNA polymerase epsilon catalytic subunit OS=Gallus gallus OX=9031 GN=POLE PE=3 SV=2	POLE	0.5411	0.474	0.4996	0.3863	0.4198	0.3731	0.7785	0.0088	down	GO:0006281 DNA repair;GO:0006260 DNA replication	GO:0008622 epsilon DNA polymerase complex	GO:0003677 DNA binding;GO:0008270 zinc ion binding;GO:0051539 4 iron, 4 sulfur cluster binding;GO:0000166 nucleotide binding;GO:0003887 DNA-directed DNA polymerase activity	L: Replication, recombination and repair	K02324	ko03030: DNA replication;ko03410: Base excision repair;ko03420: Nucleotide excision repair	IPR006133: DNA-directed DNA polymerase, family B, exonuclease domain;IPR006134: DNA-directed DNA polymerase, family B, multifunctional domain;IPR006172: DNA-directed DNA polymerase, family B;IPR012337: Ribonuclease H-like superfamily;IPR013697: DNA polymerase epsilon, catalytic subunit A, C-terminal;IPR023211: DNA polymerase, palm domain superfamily;IPR036397: Ribonuclease H superfamily;IPR042087…	Cytoplasm	--
Q90838	Leucine zipper protein OS=Gallus gallus OX=9031 GN=PTRF PE=2 SV=1	PTRF	2.5712	2.5944	2.625	2.0526	2.0317	1.9957	0.7804	0	down	GO:0009306 protein secretion;GO:2000147 positive regulation of cell motility;GO:0009303 rRNA transcription;GO:0006363 termination of RNA polymerase I transcription;GO:0006361 transcription initiation from RNA polymerase I promoter	GO:0005737 cytoplasm;GO:0005634 nucleus;GO:0005739 mitochondrion;GO:0005783 endoplasmic reticulum;GO:0032991 protein-containing complex;GO:0005901 caveola	GO:0042802 identical protein binding;GO:0042134 rRNA primary transcript binding	--	K19387	--	IPR026752: Cavin family	Nucleus	--
P31395	Stathmin OS=Gallus gallus OX=9031 GN=STMN1 PE=1 SV=1	STMN1	5.9184	5.3739	6.0059	4.6659	4.4017	4.4698	0.7826	0.0087	down	GO:0031175 neuron projection development;GO:0007019 microtubule depolymerization;GO:0051493 regulation of cytoskeleton organization;GO:0031110 regulation of microtubule polymerization or depolymerization	GO:0005737 cytoplasm;GO:0005874 microtubule;GO:0043005 neuron projection	GO:0015631 tubulin binding	--	K04381	ko04010: MAPK signaling pathway;ko05206: MicroRNAs in cancer	IPR000956: Stathmin family;IPR030514: Stathmin, conserved site;IPR036002: Stathmin superfamily	Nucleus	--
A0A1D5PHF3	Uncharacterized protein OS=Gallus gallus OX=9031 GN=MPRIP PE=4 SV=2	MPRIP	2.3822	2.1799	2.1728	1.7774	1.7217	1.8041	0.7874	0.0069	down	--	--	--	Z: Cytoskeleton	K23792	--	IPR001849: Pleckstrin homology domain;IPR011993: PH-like domain superfamily;IPR039597: Myosin phosphatase-RhoA interacting protein, PH domain	Nucleus	--
A0A1L1RU52	Tropomyosin alpha-1 chain OS=Gallus gallus OX=9031 GN=TPM1 PE=3 SV=2	TPM1	3.5308	3.3619	3.4805	2.7517	2.7283	2.6887	0.7875	0.0009	down	--	GO:0005856 cytoskeleton	GO:0003779 actin binding	--	K10373	ko04260: Cardiac muscle contraction;ko04261: Adrenergic signaling in cardiomyocytes;ko05206: MicroRNAs in cancer;ko05410: Hypertrophic cardiomyopathy;ko05414: Dilated cardiomyopathy	IPR000533: Tropomyosin;IPR014751: DNA repair protein XRCC4-like, C-terminal	Cytoplasm	--
A0A1D5PZA1	ATP-dependent helicase ATRX OS=Gallus gallus OX=9031 GN=ATRX PE=4 SV=1	ATRX	0.283	0.3125	0.3417	0.2551	0.2476	0.2375	0.7899	0.037	down	GO:0006281 DNA repair	GO:0005634 nucleus;GO:0000781 chromosome, telomeric region	GO:0005524 ATP binding;GO:0046872 metal ion binding;GO:0003678 DNA helicase activity	K: Transcription	K10779	--	IPR000330: SNF2, N-terminal;IPR001650: Helicase, C-terminal;IPR011011: Zinc finger, FYVE/PHD-type;IPR013083: Zinc finger, RING/FYVE/PHD-type;IPR014001: Helicase superfamily 1/2, ATP-binding domain;IPR025766: ADD domain;IPR027417: P-loop containing nucleoside triphosphate hydrolase;IPR038718: SNF2-like, N-terminal domain superfamily;IPR041430: ATRX, ADD domain	Nucleus	--
A0A3Q2UDW4	HMG box domain-containing protein OS=Gallus gallus OX=9031 GN=SOX5 PE=4 SV=1	SOX5	1.059	1.016	1.0437	0.8615	0.7933	0.8262	0.7955	0.0034	down	GO:0006355 regulation of transcription, DNA-templated	GO:0005634 nucleus	GO:0003677 DNA binding	K: Transcription	K09269	--	IPR009071: High mobility group box domain;IPR036910: High mobility group box domain superfamily	Nucleus	--
A0A1D5NX61	Uncharacterized protein OS=Gallus gallus OX=9031 GN=ABI2 PE=3 SV=2	ABI2	1.0349	1.0631	0.9188	0.8309	0.7486	0.8206	0.7956	0.0177	down	GO:0008154 actin polymerization or depolymerization	GO:0030027 lamellipodium;GO:0005856 cytoskeleton;GO:0030054 cell junction;GO:0030175 filopodium	--	T: Signal transduction mechanisms;Z: Cytoskeleton	K05751	ko04810: Regulation of actin cytoskeleton	IPR000727: Target SNARE coiled-coil homology domain;IPR001452: SH3 domain;IPR012849: Abl-interactor, homeo-domain homologous domain;IPR035726: Abl interactor 2, SH3 domain;IPR036028: SH3-like domain superfamily	Nucleus	--
A0A1D5PNR2	Uncharacterized protein OS=Gallus gallus OX=9031 GN=NT5DC3 PE=3 SV=1	NT5DC3	1.5752	1.3428	1.3596	1.077	1.1894	1.1374	0.7957	0.0283	down	--	GO:0043235 receptor complex	GO:0046872 metal ion binding;GO:0008253 5'-nucleotidase activity	F: Nucleotide transport and metabolism	K01081	ko00230: Purine metabolism;ko00240: Pyrimidine metabolism;ko00760: Nicotinate and nicotinamide metabolism;ko01100: Metabolic pathways	IPR008380: HAD-superfamily hydrolase, subfamily IG, 5'-nucleotidase;IPR016695: Purine 5'-nucleotidase;IPR023214: HAD superfamily;IPR036412: HAD-like superfamily	Mitochondrion	--
A0A1L1RZ64	3-hydroxy-3-methylglutaryl coenzyme A synthase OS=Gallus gallus OX=9031 GN=HMGCS1 PE=3 SV=1	HMGCS1	4.2164	4.1171	3.9883	3.3765	3.1945	3.2452	0.7966	0.0006	down	GO:0006695 cholesterol biosynthetic process;GO:0008299 isoprenoid biosynthetic process	--	GO:0004421 hydroxymethylglutaryl-CoA synthase activity	I: Lipid transport and metabolism	K01641	ko00072: Synthesis and degradation of ketone bodies;ko00280: Valine, leucine and isoleucine degradation;ko00650: Butanoate metabolism;ko00900: Terpenoid backbone biosynthesis;ko01100: Metabolic pathways;ko03320: PPAR signaling pathway	IPR000590: Hydroxymethylglutaryl-coenzyme A synthase, active site;IPR010122: Hydroxymethylglutaryl-CoA synthase, eukaryotic;IPR013528: Hydroxymethylglutaryl-coenzyme A synthase, N-terminal;IPR013746: Hydroxymethylglutaryl-coenzyme A synthase, C-terminal domain;IPR016039: Thiolase-like	Cytoplasm	--
A0A1D5P487	CRC domain-containing protein OS=Gallus gallus OX=9031 GN=LIN54 PE=3 SV=3	LIN54	0.3151	0.3293	0.2935	0.2519	0.2259	0.2694	0.7967	0.0265	down	--	GO:0005634 nucleus	--	P: Inorganic ion transport and metabolism	K21776	ko04218: Cellular senescence	IPR005172: CRC domain;IPR033467: Tesmin/TSO1-like CXC domain	Nucleus	--
E1C4E9	DUF4482 domain-containing protein OS=Gallus gallus OX=9031 GN=SOGA1 PE=3 SV=4	SOGA1	1.5598	1.514	1.5037	1.1834	1.2287	1.2422	0.7983	0.0004	down	GO:0008286 insulin receptor signaling pathway;GO:0010506 regulation of autophagy	GO:0005615 extracellular space	--	--	--	--	IPR027881: Protein SOGA;IPR027882: Domain of unknown function DUF4482	Nucleus	--
A0A1D5P9U4	AdoHcyase_NAD domain-containing protein OS=Gallus gallus OX=9031 GN=AHCYL1 PE=3 SV=2	AHCYL1	1.1366	1.1878	1.3704	1.0369	1.0071	0.9087	0.7991	0.0376	down	GO:0006730 one-carbon metabolic process	--	GO:0004013 adenosylhomocysteinase activity	H: Coenzyme transport and metabolism	K01251	ko00270: Cysteine and methionine metabolism;ko01100: Metabolic pathways	IPR000043: Adenosylhomocysteinase-like;IPR015878: S-adenosyl-L-homocysteine hydrolase, NAD binding domain;IPR020082: S-adenosyl-L-homocysteine hydrolase, conserved site;IPR036291: NAD(P)-binding domain superfamily;IPR042172: Adenosylhomocysteinase-like superfamily	Nucleus	--
P40618	High mobility group protein B3 OS=Gallus gallus OX=9031 GN=HMGB3 PE=2 SV=3	HMGB3	0.1341	0.1246	0.1149	0.0892	0.1065	0.1035	0.8008	0.0367	down	GO:0045944 positive regulation of transcription by RNA polymerase II;GO:0006357 regulation of transcription by RNA polymerase II;GO:0045087 innate immune response;GO:0006355 regulation of transcription, DNA-templated;GO:0006338 chromatin remodeling;GO:0045638 negative regulation of myeloid cell differentiation;GO:0006310 DNA recombination;GO:0045089 positive regulation of innate immune response;G…	GO:0005737 cytoplasm	GO:0003723 RNA binding;GO:0008134 transcription factor binding;GO:0003682 chromatin binding;GO:0000400 four-way junction DNA binding;GO:0008301 DNA binding, bending	R: General function prediction only	K11296	--	IPR009071: High mobility group box domain;IPR017967: HMG box A DNA-binding domain, conserved site;IPR036910: High mobility group box domain superfamily	Nucleus	--
A0A1D5PFK3	Alpha-dystroglycan OS=Gallus gallus OX=9031 GN=DAG1 PE=4 SV=1	DAG1	0.748	0.7458	0.7283	0.6019	0.5953	0.5843	0.8017	0.0001	down	GO:0007411 axon guidance;GO:0002009 morphogenesis of an epithelium;GO:0002011 morphogenesis of an epithelial sheet;GO:0071711 basement membrane organization;GO:0022011 myelination in peripheral nervous system;GO:0021675 nerve development;GO:0019048 modulation by virus of host process;GO:0030336 negative regulation of cell migration;GO:0034453 microtubule anchoring;GO:0006509 membrane protein ecto…	GO:0005737 cytoplasm;GO:0005911 cell-cell junction;GO:0005615 extracellular space;GO:0005925 focal adhesion;GO:0016021 integral component of membrane;GO:0030027 lamellipodium;GO:0005654 nucleoplasm;GO:0042383 sarcolemma;GO:0009897 external side of plasma membrane;GO:0005856 cytoskeleton;GO:0005604 basement membrane;GO:0045211 postsynaptic membrane;GO:0045121 membrane raft;GO:0009925 basal plasma …	GO:0005509 calcium ion binding;GO:0003779 actin binding;GO:0051393 alpha-actinin binding;GO:0017166 vinculin binding;GO:0002162 dystroglycan binding;GO:0015631 tubulin binding;GO:0008307 structural constituent of muscle;GO:0043236 laminin binding;GO:0042169 SH2 domain binding;GO:0043395 heparan sulfate proteoglycan binding	W: Extracellular structures	K06265	ko04512: ECM-receptor interaction;ko05410: Hypertrophic cardiomyopathy;ko05412: Arrhythmogenic right ventricular cardiomyopathy;ko05414: Dilated cardiomyopathy;ko05416: Viral myocarditis	IPR006644: Dystroglycan-type cadherin-like;IPR008465: Dystroglycan, C-terminal;IPR013783: Immunoglobulin-like fold;IPR015919: Cadherin-like superfamily;IPR027468: Alpha-dystroglycan domain 2;IPR030398: DG-type SEA domain;IPR041631: Alpha-dystroglycan N-terminal domain 2	Peroxisome	CS pos: 28-29. ARC-HW. Pr: 0.7594
E1C8P2	3'-phosphoadenosine-5'-phosphosulfate synthase OS=Gallus gallus OX=9031 GN=PAPSS1 PE=3 SV=1	PAPSS1	6.7474	6.6653	6.8513	5.4374	5.5996	5.3067	0.8065	0.0012	down	GO:0050428 3'-phosphoadenosine 5'-phosphosulfate biosynthetic process;GO:0000103 sulfate assimilation	--	GO:0005524 ATP binding;GO:0042803 protein homodimerization activity;GO:0004020 adenylylsulfate kinase activity;GO:0004781 sulfate adenylyltransferase (ATP) activity	F: Nucleotide transport and metabolism	K13811	ko00230: Purine metabolism;ko00261: Monobactam biosynthesis;ko00450: Selenocompound metabolism;ko00920: Sulfur metabolism;ko01100: Metabolic pathways	IPR002650: Sulphate adenylyltransferase;IPR002891: Adenylyl-sulfate kinase;IPR014729: Rossmann-like alpha/beta/alpha sandwich fold;IPR015947: PUA-like superfamily;IPR024951: Sulphate adenylyltransferase catalytic domain;IPR025980: ATP-sulfurylase PUA-like domain;IPR027417: P-loop containing nucleoside triphosphate hydrolase	Cytoplasm_Nucleus	--
A0A1D5PV56	Uncharacterized protein OS=Gallus gallus OX=9031 GN=TPM3 PE=3 SV=1	TPM3	3.3038	3.3281	3.5343	2.69	2.8436	2.6704	0.807	0.0019	down	--	GO:0005856 cytoskeleton	GO:0003779 actin binding	Z: Cytoskeleton	K09290	ko04260: Cardiac muscle contraction;ko04261: Adrenergic signaling in cardiomyocytes;ko05200: Pathways in cancer;ko05216: Thyroid cancer;ko05410: Hypertrophic cardiomyopathy;ko05414: Dilated cardiomyopathy	IPR000533: Tropomyosin	Cytoplasm	--
A0A3Q2U5Z2	Spectrin alpha chain, non-erythrocytic 1 OS=Gallus gallus OX=9031 GN=SPTAN1 PE=3 SV=1	SPTAN1	0.3286	0.3598	0.3366	0.2706	0.2967	0.2609	0.808	0.0132	down	GO:0051693 actin filament capping	GO:0005856 cytoskeleton;GO:0005938 cell cortex	GO:0005509 calcium ion binding;GO:0003779 actin binding;GO:0005516 calmodulin binding	Z: Cytoskeleton	K06114	ko04210: Apoptosis	IPR001452: SH3 domain;IPR002017: Spectrin repeat;IPR002048: EF-hand domain;IPR011992: EF-hand domain pair;IPR014837: EF-hand, Ca insensitive;IPR018159: Spectrin/alpha-actinin;IPR018247: EF-Hand 1, calcium-binding site;IPR035825: Alpha Spectrin, SH3 domain;IPR036028: SH3-like domain superfamily	Nucleus	--
E1BYN2	Uncharacterized protein OS=Gallus gallus OX=9031 GN=ZFAND6 PE=4 SV=3	ZFAND6	0.3958	0.3628	0.4106	0.3157	0.3277	0.3037	0.81	0.0133	down	GO:0043066 negative regulation of apoptotic process;GO:0071356 cellular response to tumor necrosis factor;GO:0006625 protein targeting to peroxisome;GO:0043122 regulation of I-kappaB kinase/NF-kappaB signaling	--	GO:0003677 DNA binding;GO:0008270 zinc ion binding;GO:0031593 polyubiquitin modification-dependent protein binding	R: General function prediction only	K24687	--	IPR000058: Zinc finger, AN1-type;IPR002653: Zinc finger, A20-type;IPR035896: AN1-like Zinc finger	Nucleus	--
F1NGQ3	Protein kinase domain-containing protein OS=Gallus gallus OX=9031 GN=PBK PE=4 SV=3	PBK	0.5449	0.5372	0.5045	0.4392	0.4058	0.4405	0.8103	0.0044	down	GO:0000278 mitotic cell cycle;GO:0050728 negative regulation of inflammatory response;GO:0034644 cellular response to UV;GO:0032435 negative regulation of proteasomal ubiquitin-dependent protein catabolic process;GO:0032873 negative regulation of stress-activated MAPK cascade	GO:0005634 nucleus	GO:0005524 ATP binding;GO:0004674 protein serine/threonine kinase activity	T: Signal transduction mechanisms	K08865	--	IPR000719: Protein kinase domain;IPR008271: Serine/threonine-protein kinase, active site;IPR011009: Protein kinase-like domain superfamily;IPR041989: TOPK, catalytic domain	Nucleus	--
E1BZ19	DNA topoisomerase 2 OS=Gallus gallus OX=9031 GN=TOP2B PE=3 SV=4	TOP2B	11.8455	11.03	11.8147	9.1663	9.83	9.1271	0.8107	0.0033	down	GO:0006265 DNA topological change	GO:0005634 nucleus	GO:0005524 ATP binding;GO:0003677 DNA binding;GO:0046872 metal ion binding;GO:0003918 DNA topoisomerase type II (double strand cut, ATP-hydrolyzing) activity	B: Chromatin structure and dynamics	K03164	ko01524: Platinum drug resistance	IPR001154: DNA topoisomerase II, eukaryotic-type;IPR001241: DNA topoisomerase, type IIA;IPR002205: DNA topoisomerase, type IIA, domain A;IPR003594: Histidine kinase/HSP90-like ATPase;IPR006171: TOPRIM domain;IPR012542: DTHCT;IPR013506: DNA topoisomerase, type IIA, subunit B, domain 2;IPR013757: DNA topoisomerase, type IIA, alpha-helical domain superfamily;IPR013758: DNA topoisomerase, type IIA, d…	Nucleus	--
A0A1D5PPT8	Transcriptional enhancer factor TEF-3 OS=Gallus gallus OX=9031 GN=TEAD4 PE=4 SV=2	TEAD4	0.3251	0.3054	0.3243	0.2508	0.2767	0.2488	0.8132	0.0111	down	GO:0035329 hippo signaling	GO:0005634 nucleus	GO:0003677 DNA binding;GO:0003700 DNA-binding transcription factor activity	K: Transcription	K09448	ko04390: Hippo signaling pathway;ko04391: Hippo signaling pathway - fly;ko04392: Hippo signaling pathway - multiple species	IPR000818: TEA/ATTS domain;IPR016361: Transcriptional enhancer factor, metazoa;IPR038096: TEA/ATTS domain superfamily;IPR041086: YAP binding domain	Nucleus	--
F1NSP1	Uncharacterized protein OS=Gallus gallus OX=9031 GN=TTC7B PE=4 SV=4	TTC7B	0.3054	0.2733	0.2552	0.2276	0.2086	0.242	0.8133	0.0405	down	--	--	--	T: Signal transduction mechanisms	K21843	--	IPR011990: Tetratricopeptide-like helical domain superfamily;IPR013105: Tetratricopeptide repeat 2;IPR019734: Tetratricopeptide repeat;IPR045819: Tetratricopeptide repeat protein 7, N-terminal	Nucleus	--
P09987	Histone H1 OS=Gallus gallus OX=9031 PE=1 SV=2	GUCA1B	5.2888	5.4316	5.027	4.5161	4.1067	4.2124	0.8151	0.0056	down	GO:0006334 nucleosome assembly;GO:0006355 regulation of transcription, DNA-templated;GO:0030261 chromosome condensation;GO:0045910 negative regulation of DNA recombination;GO:0016584 nucleosome positioning;GO:0031936 negative regulation of chromatin silencing	GO:0005634 nucleus;GO:0000786 nucleosome	GO:0031492 nucleosomal DNA binding;GO:0003690 double-stranded DNA binding	B: Chromatin structure and dynamics	K11275	--	IPR005818: Linker histone H1/H5, domain H15;IPR005819: Linker histone H1/H5;IPR036388: Winged helix-like DNA-binding domain superfamily;IPR036390: Winged helix DNA-binding domain superfamily	Nucleus	--
Q90987	Stathmin-2 OS=Gallus gallus OX=9031 GN=STMN2 PE=2 SV=1	STMN2	2.0321	1.9018	1.9403	1.6086	1.6165	1.5732	0.8169	0.0038	down	GO:0031175 neuron projection development;GO:0007019 microtubule depolymerization;GO:0051493 regulation of cytoskeleton organization;GO:0031110 regulation of microtubule polymerization or depolymerization;GO:1990090 cellular response to nerve growth factor stimulus;GO:0031115 negative regulation of microtubule polymerization;GO:0007026 negative regulation of microtubule depolymerization;GO:0010977…	GO:0005737 cytoplasm;GO:0016020 membrane;GO:0030027 lamellipodium;GO:0030426 growth cone;GO:0043005 neuron projection;GO:0048471 perinuclear region of cytoplasm;GO:0043025 neuronal cell body	GO:0015631 tubulin binding;GO:0048306 calcium-dependent protein binding	--	K04381	ko04010: MAPK signaling pathway;ko05206: MicroRNAs in cancer	IPR000956: Stathmin family;IPR030514: Stathmin, conserved site;IPR036002: Stathmin superfamily	Cytoplasm	--
F1NPU8	High mobility group protein B2 OS=Gallus gallus OX=9031 GN=HMGB2 PE=3 SV=1	HMGB2	4.2954	4.1878	3.9215	3.4297	3.2314	3.4831	0.8178	0.0052	down	GO:0010628 positive regulation of gene expression;GO:0045944 positive regulation of transcription by RNA polymerase II;GO:0043388 positive regulation of DNA binding;GO:0010629 negative regulation of gene expression;GO:0006357 regulation of transcription by RNA polymerase II;GO:0045892 negative regulation of transcription, DNA-templated;GO:0050829 defense response to Gram-negative bacterium;GO:000…	GO:0005737 cytoplasm;GO:0005634 nucleus;GO:0005615 extracellular space;GO:0000793 condensed chromosome;GO:0005730 nucleolus;GO:0005654 nucleoplasm;GO:0032991 protein-containing complex;GO:0048471 perinuclear region of cytoplasm	GO:0008134 transcription factor binding;GO:0003682 chromatin binding;GO:0019904 protein domain specific binding;GO:0003713 transcription coactivator activity;GO:0003684 damaged DNA binding;GO:0000400 four-way junction DNA binding;GO:0042056 chemoattractant activity;GO:0000987 cis-regulatory region sequence-specific DNA binding;GO:0008301 DNA binding, bending;GO:0050786 RAGE receptor binding	R: General function prediction only	K11295	--	IPR009071: High mobility group box domain;IPR017967: HMG box A DNA-binding domain, conserved site;IPR036910: High mobility group box domain superfamily	Nucleus	--
A0A1D5PDK0	PH domain-containing protein OS=Gallus gallus OX=9031 GN=PLEKHA6 PE=4 SV=2	PLEKHA6	0.7468	0.7642	0.7108	0.6181	0.5695	0.6307	0.8184	0.0085	down	--	--	--	--	K23797	--	IPR001849: Pleckstrin homology domain;IPR011993: PH-like domain superfamily;IPR040392: PKHA4-7, PH domain	Nucleus	--
E1BWA9	Protein FAM3C OS=Gallus gallus OX=9031 GN=FAM3C PE=3 SV=1	FAM3C	2.1556	2.054	2.2832	1.8137	1.8793	1.6275	0.8194	0.0236	down	GO:0007275 multicellular organism development;GO:0045721 negative regulation of gluconeogenesis	GO:0005615 extracellular space;GO:0005794 Golgi apparatus	--	--	K07747	ko05010: Alzheimer disease	IPR039475: FAM3C (ILEI) domain;IPR039477: ILEI/PANDER domain	Extracell	--
A0A1L1RZK0	Uncharacterized protein OS=Gallus gallus OX=9031 GN=SORBS2 PE=4 SV=2	SORBS2	2.961	3.0267	3.3035	2.5947	2.5167	2.5103	0.8203	0.0197	down	GO:0007015 actin filament organization	GO:0005737 cytoplasm;GO:0016020 membrane;GO:0005925 focal adhesion	--	T: Signal transduction mechanisms	K23708	--	IPR001452: SH3 domain;IPR003127: SoHo domain;IPR036028: SH3-like domain superfamily	Nucleus	--
E1BQZ3	Uncharacterized protein OS=Gallus gallus OX=9031 GN=SIPA1L1 PE=4 SV=3	SIPA1L1	0.6427	0.6652	0.6115	0.5185	0.5042	0.5519	0.8203	0.0056	down	GO:0048013 ephrin receptor signaling pathway;GO:0031532 actin cytoskeleton reorganization;GO:0051056 regulation of small GTPase mediated signal transduction;GO:0050770 regulation of axonogenesis;GO:0048814 regulation of dendrite morphogenesis	--	GO:0046875 ephrin receptor binding;GO:0005096 GTPase activator activity	T: Signal transduction mechanisms	K17701	ko04015: Rap1 signaling pathway	IPR000331: Rap/Ran-GAP domain;IPR001478: PDZ domain;IPR021818: Signal-induced proliferation-associated 1-like protein, C-terminal;IPR035974: Rap/Ran-GAP superfamily;IPR036034: PDZ superfamily	Nucleus	--
A0A3Q2UEZ5	Uncharacterized protein OS=Gallus gallus OX=9031 GN=TAX1BP1 PE=4 SV=1	TAX1BP1	0.4983	0.5075	0.4927	0.3999	0.4281	0.4014	0.8205	0.0061	down	--	--	GO:0046872 metal ion binding	--	K21347	ko04137: Mitophagy - animal	IPR012852: Calcium binding and coiled-coil domain-like;IPR041611: SKICH domain;IPR041641: CALCOCO1/2, zinc finger UBZ1-type	Cytoplasm	--
A0A1D5PU01	DNA (cytosine-5)-methyltransferase OS=Gallus gallus OX=9031 GN=DNMT1 PE=3 SV=2	DNMT1	1.064	1.1249	1.2445	0.9453	0.9711	0.901	0.8206	0.0333	down	GO:0000122 negative regulation of transcription by RNA polymerase II;GO:0010628 positive regulation of gene expression;GO:0007265 Ras protein signal transduction;GO:0071230 cellular response to amino acid stimulus;GO:1904707 positive regulation of vascular associated smooth muscle cell proliferation;GO:0051573 negative regulation of histone H3-K9 methylation;GO:0043045 DNA methylation involved in…	GO:0005634 nucleus;GO:0005721 pericentric heterochromatin;GO:0005657 replication fork	GO:0003723 RNA binding;GO:0008270 zinc ion binding;GO:1990841 promoter-specific chromatin binding;GO:0008327 methyl-CpG binding;GO:0003886 DNA (cytosine-5-)-methyltransferase activity	--	K00558	ko00270: Cysteine and methionine metabolism;ko01100: Metabolic pathways;ko05206: MicroRNAs in cancer	IPR001025: Bromo adjacent homology (BAH) domain;IPR001525: C-5 cytosine methyltransferase;IPR002857: Zinc finger, CXXC-type;IPR017198: DNA (cytosine-5)-methyltransferase 1-like;IPR018117: DNA methylase, C-5 cytosine-specific, active site;IPR022702: DNA (cytosine-5)-methyltransferase 1, replication foci domain;IPR029063: S-adenosyl-L-methionine-dependent methyltransferase;IPR031303: DNA methylase,…	Nucleus	--
A0A3Q2U5C0	TPR_REGION domain-containing protein OS=Gallus gallus OX=9031 GN=PRMT9 PE=4 SV=1	PRMT9	0.3828	0.333	0.3384	0.2872	0.2969	0.2817	0.8212	0.0358	down	--	--	GO:0016274 protein-arginine N-methyltransferase activity	--	K19737	--	IPR011990: Tetratricopeptide-like helical domain superfamily;IPR019734: Tetratricopeptide repeat;IPR025799: Protein arginine N-methyltransferase;IPR029063: S-adenosyl-L-methionine-dependent methyltransferase	Mitochondrion	--
A0A1D5PIF7	ANK_REP_REGION domain-containing protein OS=Gallus gallus OX=9031 GN=KANK1 PE=4 SV=1	KANK1	2.292	2.2511	2.1434	1.8516	1.7863	1.8651	0.823	0.0022	down	--	--	--	R: General function prediction only	K22808	--	IPR002110: Ankyrin repeat;IPR021939: Kank N-terminal motif;IPR036770: Ankyrin repeat-containing domain superfamily	Nucleus	--
A0A1D5P8V8	Vesicle-fusing ATPase OS=Gallus gallus OX=9031 GN=VPS4B PE=3 SV=2	VPS4B	0.1334	0.1434	0.1582	0.1264	0.1186	0.1131	0.8231	0.0379	down	--	--	GO:0005524 ATP binding;GO:0016887 ATPase activity	O: Posttranslational modification, protein turnover, chaperones	K12196	ko04144: Endocytosis;ko04217: Necroptosis	IPR003593: AAA+ ATPase domain;IPR003959: ATPase, AAA-type, core;IPR003960: ATPase, AAA-type, conserved site;IPR015415: Vps4 oligomerisation, C-terminal;IPR027417: P-loop containing nucleoside triphosphate hydrolase;IPR036181: MIT domain superfamily;IPR041569: AAA ATPase, AAA+ lid domain	Cytoplasm	--
F1P3I8	Amidophosphoribosyltransferase OS=Gallus gallus OX=9031 GN=PPAT PE=3 SV=1	PPAT	1.8639	1.8968	1.843	1.5654	1.4636	1.5867	0.8237	0.01	down	GO:0006189 'de novo' IMP biosynthetic process;GO:0009116 nucleoside metabolic process;GO:0006164 purine nucleotide biosynthetic process;GO:0009113 purine nucleobase biosynthetic process	--	GO:0046872 metal ion binding;GO:0004044 amidophosphoribosyltransferase activity;GO:0051536 iron-sulfur cluster binding	F: Nucleotide transport and metabolism	K00764	ko00230: Purine metabolism;ko00250: Alanine, aspartate and glutamate metabolism;ko01100: Metabolic pathways	IPR000836: Phosphoribosyltransferase domain;IPR005854: Amidophosphoribosyltransferase;IPR017932: Glutamine amidotransferase type 2 domain;IPR029055: Nucleophile aminohydrolases, N-terminal;IPR029057: Phosphoribosyltransferase-like;IPR035584: Amidophosphoribosyltransferase, N-terminal	Cytoplasm	--
F1NCD0	Uncharacterized protein OS=Gallus gallus OX=9031 GN=ERCC6L PE=4 SV=3	ERCC6L	1.1533	1.1153	1.2249	0.9537	0.964	0.9604	0.8239	0.0185	down	--	--	GO:0005524 ATP binding;GO:0015616 DNA translocase activity	K: Transcription;L: Replication, recombination and repair	K20093	--	IPR000330: SNF2, N-terminal;IPR001650: Helicase, C-terminal;IPR014001: Helicase superfamily 1/2, ATP-binding domain;IPR019734: Tetratricopeptide repeat;IPR027417: P-loop containing nucleoside triphosphate hydrolase;IPR038718: SNF2-like, N-terminal domain superfamily	Nucleus	--
A0A1D5PQE8	Uncharacterized protein OS=Gallus gallus OX=9031 GN=GNA13 PE=3 SV=2	GNA13	0.4597	0.4366	0.4905	0.3712	0.4115	0.3609	0.8247	0.0218	down	GO:0030334 regulation of cell migration;GO:0030154 cell differentiation;GO:0007188 adenylate cyclase-modulating G protein-coupled receptor signaling pathway;GO:0008360 regulation of cell shape;GO:0007266 Rho protein signal transduction;GO:0031584 activation of phospholipase D activity;GO:0007189 adenylate cyclase-activating G protein-coupled receptor signaling pathway;GO:0001569 branching involve…	GO:0005634 nucleus;GO:0005829 cytosol;GO:0005834 heterotrimeric G-protein complex;GO:0031526 brush border membrane	GO:0003924 GTPase activity;GO:0001664 G protein-coupled receptor binding;GO:0031683 G-protein beta/gamma-subunit complex binding;GO:0031752 D5 dopamine receptor binding;GO:0019001 guanyl nucleotide binding	T: Signal transduction mechanisms;D: Cell cycle control, cell division, chromosome partitioning	K04639	ko04022: cGMP-PKG signaling pathway;ko04071: Sphingolipid signaling pathway;ko04072: Phospholipase D signaling pathway;ko04270: Vascular smooth muscle contraction;ko04371: Apelin signaling pathway;ko04611: Platelet activation;ko04730: Long-term depression;ko04810: Regulation of actin cytoskeleton;ko04928: Parathyroid hormone synthesis, secretion and action;ko05130: Pathogenic Escherichia coli inf…	IPR000469: G-protein alpha subunit, group 12/13;IPR001019: Guanine nucleotide binding protein (G-protein), alpha subunit;IPR011025: G protein alpha subunit, helical insertion;IPR027417: P-loop containing nucleoside triphosphate hydrolase	Cytoplasm	--
A0A1L1RQH7	Uncharacterized protein OS=Gallus gallus OX=9031 GN=TPX2 PE=3 SV=2	TPX2	0.7647	0.7009	0.6801	0.5613	0.6082	0.6032	0.8262	0.0145	down	GO:0051301 cell division;GO:0007049 cell cycle;GO:0032147 activation of protein kinase activity;GO:0060236 regulation of mitotic spindle organization	GO:0005737 cytoplasm;GO:0005634 nucleus;GO:0005874 microtubule;GO:0000922 spindle pole	--	--	K16812	--	IPR015128: Aurora-A binding;IPR027329: TPX2, C-terminal;IPR027330: TPX2 central domain	Cytoplasm	--
A0A3Q2UAQ9	Uncharacterized protein OS=Gallus gallus OX=9031 GN=FUBP3 PE=4 SV=1	FUBP3	0.1806	0.1662	0.1782	0.1392	0.1363	0.1584	0.8265	0.0349	down	--	--	GO:0003723 RNA binding	A: RNA processing and modification	K13210	--	IPR004087: K Homology domain;IPR004088: K Homology domain, type 1;IPR036612: K Homology domain, type 1 superfamily	Cytoskeleton	--
A0A1D5PWF4	Pilt domain-containing protein OS=Gallus gallus OX=9031 GN=TJAP1 PE=4 SV=1	TJAP1	1.3585	1.3012	1.4963	1.1283	1.1741	1.1342	0.8269	0.0357	down	GO:0007030 Golgi organization	GO:0005923 bicellular tight junction;GO:0005802 trans-Golgi network	--	--	K06105	ko04530: Tight junction	IPR043470: Tight junction-associated protein 1 domain	Nucleus	--
A0A1D5PYU0	Dynamin-type G domain-containing protein OS=Gallus gallus OX=9031 GN=MFN1 PE=4 SV=2	MFN1	0.3195	0.3189	0.2921	0.2492	0.2635	0.2568	0.8271	0.0103	down	GO:0046039 GTP metabolic process;GO:0008053 mitochondrial fusion;GO:1990613 mitochondrial membrane fusion;GO:0051646 mitochondrion localization;GO:0010918 positive regulation of mitochondrial membrane potential	GO:0031307 integral component of mitochondrial outer membrane;GO:0031306 intrinsic component of mitochondrial outer membrane;GO:0098799 outer mitochondrial membrane protein complex	GO:0042802 identical protein binding;GO:0005525 GTP binding;GO:0003924 GTPase activity	O: Posttranslational modification, protein turnover, chaperones	K21356	ko04137: Mitophagy - animal;ko04621: NOD-like receptor signaling pathway;ko05012: Parkinson disease;ko05022: Pathways of neurodegeneration - multiple diseases	IPR006884: Fzo/mitofusin HR2 domain;IPR027417: P-loop containing nucleoside triphosphate hydrolase;IPR030381: Dynamin-type guanine nucleotide-binding (G) domain;IPR045063: Dynamin, N-terminal	Nucleus	--
Q5ZKJ2	14_3_3 domain-containing protein OS=Gallus gallus OX=9031 GN=YWHAH PE=2 SV=1	YWHAH	3.9013	3.926	4.2552	3.5966	3.3662	3.0437	0.8282	0.0387	down	GO:0006886 intracellular protein transport;GO:0045893 positive regulation of transcription, DNA-templated;GO:0050774 negative regulation of dendrite morphogenesis;GO:2000649 regulation of sodium ion transmembrane transporter activity;GO:0006713 glucocorticoid catabolic process;GO:0042921 glucocorticoid receptor signaling pathway;GO:0086010 membrane depolarization during action potential	GO:0005737 cytoplasm;GO:0005886 plasma membrane;GO:0005615 extracellular space	GO:0046982 protein heterodimerization activity;GO:0042802 identical protein binding;GO:0003779 actin binding;GO:0019899 enzyme binding;GO:0019904 protein domain specific binding;GO:0044325 ion channel binding;GO:0017080 sodium channel regulator activity;GO:0035259 glucocorticoid receptor binding	O: Posttranslational modification, protein turnover, chaperones	K16198	ko04110: Cell cycle;ko04114: Oocyte meiosis;ko04151: PI3K-Akt signaling pathway;ko04390: Hippo signaling pathway;ko05160: Hepatitis C;ko05203: Viral carcinogenesis	IPR000308: 14-3-3 protein;IPR023409: 14-3-3 protein, conserved site;IPR023410: 14-3-3 domain;IPR036815: 14-3-3 domain superfamily	Cytoplasm	--
A0A3Q2UGS4	Uncharacterized protein OS=Gallus gallus OX=9031 GN=PACS2 PE=3 SV=1	PACS2	0.5289	0.5238	0.5231	0.4105	0.4717	0.427	0.8308	0.0447	down	--	GO:0016021 integral component of membrane	--	U: Intracellular trafficking, secretion, and vesicular transport	K23294	--	IPR019381: Phosphofurin acidic cluster sorting protein 1	Extracell	CS pos: 29-30. VWS-LF. Pr: 0.5929
A0A1D5PPN9	Endoplasmin OS=Gallus gallus OX=9031 GN=HSP90B1 PE=3 SV=1	HSP90B1	34.5108	32.5834	32.9949	28.2327	27.3216	27.7199	0.832	0.0024	down	GO:0043066 negative regulation of apoptotic process;GO:0006457 protein folding;GO:0030433 ubiquitin-dependent ERAD pathway;GO:0001666 response to hypoxia;GO:0030970 retrograde protein transport, ER to cytosol;GO:0043666 regulation of phosphoprotein phosphatase activity;GO:0031247 actin rod assembly;GO:0071318 cellular response to ATP	GO:0005886 plasma membrane;GO:0005829 cytosol;GO:0005789 endoplasmic reticulum membrane;GO:0005783 endoplasmic reticulum;GO:0005788 endoplasmic reticulum lumen;GO:0030496 midbody;GO:0048471 perinuclear region of cytoplasm;GO:0034663 endoplasmic reticulum chaperone complex	GO:0005524 ATP binding;GO:0003723 RNA binding;GO:0051082 unfolded protein binding;GO:0019903 protein phosphatase binding;GO:0050750 low-density lipoprotein particle receptor binding	O: Posttranslational modification, protein turnover, chaperones	K09487	ko04141: Protein processing in endoplasmic reticulum;ko04151: PI3K-Akt signaling pathway;ko04657: IL-17 signaling pathway;ko04915: Estrogen signaling pathway;ko04918: Thyroid hormone synthesis;ko05132: Salmonella infection;ko05200: Pathways in cancer;ko05207: Chemical carcinogenesis - receptor activation;ko05215: Prostate cancer;ko05417: Lipid and atherosclerosis;ko05418: Fluid shear stress and a…	IPR001404: Heat shock protein Hsp90 family;IPR003594: Histidine kinase/HSP90-like ATPase;IPR019805: Heat shock protein Hsp90, conserved site;IPR020568: Ribosomal protein S5 domain 2-type fold;IPR020575: Heat shock protein Hsp90, N-terminal;IPR036890: Histidine kinase/HSP90-like ATPase superfamily;IPR037196: HSP90, C-terminal domain	Endoplasmic reticulum	CS pos: 21-22. VTA-EE. Pr: 0.9463
F1P396	Protein kinase domain-containing protein OS=Gallus gallus OX=9031 GN=TLK1 PE=4 SV=3	TLK1	0.2141	0.2396	0.2252	0.1999	0.1921	0.173	0.8324	0.0302	down	--	--	GO:0005524 ATP binding;GO:0004672 protein kinase activity	T: Signal transduction mechanisms	K08864	--	IPR000719: Protein kinase domain;IPR008271: Serine/threonine-protein kinase, active site;IPR011009: Protein kinase-like domain superfamily;IPR017441: Protein kinase, ATP binding site	Nucleus	--
A0A1D5PWP7	Protein disulfide-isomerase A4 OS=Gallus gallus OX=9031 GN=PDIA4 PE=3 SV=1	PDIA4	5.8087	5.6628	5.3238	4.683	4.6461	4.6613	0.833	0.019	down	GO:0006457 protein folding;GO:0034976 response to endoplasmic reticulum stress	GO:0005615 extracellular space;GO:0009986 cell surface;GO:0005783 endoplasmic reticulum;GO:0005788 endoplasmic reticulum lumen	GO:0015037 peptide disulfide oxidoreductase activity;GO:0003756 protein disulfide isomerase activity	O: Posttranslational modification, protein turnover, chaperones	K09582	ko04141: Protein processing in endoplasmic reticulum;ko04918: Thyroid hormone synthesis;ko05110: Vibrio cholerae infection	IPR005788: Disulphide isomerase;IPR005792: Protein disulphide isomerase;IPR013766: Thioredoxin domain;IPR017068: Protein disulphide-isomerase A4;IPR017937: Thioredoxin, conserved site;IPR036249: Thioredoxin-like superfamily;IPR041866: Protein disulfide-isomerase A4, TRX-like domain b	Extracell	CS pos: 23-24. LVA-QE. Pr: 0.4697
A0A1D5P2Q5	F-box domain-containing protein OS=Gallus gallus OX=9031 GN=FBXO11 PE=4 SV=1	FBXO11	0.254	0.2217	0.233	0.2671	0.3034	0.2802	1.2003	0.0284	up	GO:0016567 protein ubiquitination	GO:0000151 ubiquitin ligase complex	--	R: General function prediction only	K10297	--	IPR001810: F-box domain;IPR006626: Parallel beta-helix repeat;IPR006633: Carbohydrate-binding/sugar hydrolysis domain;IPR007742: Periplasmic copper-binding protein NosD, beta helix domain;IPR011050: Pectin lyase fold/virulence factor;IPR012334: Pectin lyase fold;IPR022441: Parallel beta-helix repeat-2;IPR036047: F-box-like domain superfamily;IPR039448: Right handed beta helix domain	Nucleus	--
F1NKB6	ATP-dependent 6-phosphofructokinase OS=Gallus gallus OX=9031 GN=PFKL PE=3 SV=4	PFKL	0.8931	0.8873	0.8712	1.03	1.0602	1.0928	1.2004	0.0033	up	GO:0051289 protein homotetramerization;GO:0046676 negative regulation of insulin secretion;GO:0006002 fructose 6-phosphate metabolic process;GO:0009749 response to glucose;GO:0061621 canonical glycolysis;GO:0030388 fructose 1,6-bisphosphate metabolic process;GO:0006007 glucose catabolic process	GO:0016020 membrane;GO:0005945 6-phosphofructokinase complex	GO:0005524 ATP binding;GO:0046872 metal ion binding;GO:0042802 identical protein binding;GO:0019900 kinase binding;GO:0003872 6-phosphofructokinase activity;GO:0016208 AMP binding;GO:0070061 fructose binding;GO:0070095 fructose-6-phosphate binding;GO:0048029 monosaccharide binding	G: Carbohydrate transport and metabolism	K00850	ko00010: Glycolysis / Gluconeogenesis;ko00030: Pentose phosphate pathway;ko00051: Fructose and mannose metabolism;ko00052: Galactose metabolism;ko01100: Metabolic pathways;ko01200: Carbon metabolism;ko01230: Biosynthesis of amino acids;ko03018: RNA degradation;ko04066: HIF-1 signaling pathway;ko04152: AMPK signaling pathway;ko04919: Thyroid hormone signaling pathway;ko04922: Glucagon signaling pa…	IPR000023: Phosphofructokinase domain;IPR009161: ATP-dependent 6-phosphofructokinase, eukaryotic-type;IPR015912: Phosphofructokinase, conserved site;IPR022953: ATP-dependent 6-phosphofructokinase;IPR035966: Phosphofructokinase superfamily;IPR041914: ATP-dependent 6-phosphofructokinase, vertebrate-type	Cytoplasm	--
A0A3Q2U774	Uncharacterized protein OS=Gallus gallus OX=9031 GN=FAM129B PE=3 SV=1	FAM129B	2.1018	2.2076	2.0916	2.5646	2.4483	2.672	1.2006	0.0058	up	--	--	--	--	K11703	ko00310: Lysine degradation;ko00514: Other types of O-glycan biosynthesis;ko01100: Metabolic pathways	--	Nucleus	--
A0A3Q2UCK4	Fatty acid 2-hydroxylase OS=Gallus gallus OX=9031 GN=FA2H PE=3 SV=1	FA2H	0.7254	0.7638	0.6833	0.8542	0.8597	0.8994	1.2029	0.0147	up	GO:0006633 fatty acid biosynthetic process	GO:0005789 endoplasmic reticulum membrane;GO:0016021 integral component of membrane	GO:0005506 iron ion binding;GO:0020037 heme binding;GO:0080132 fatty acid alpha-hydroxylase activity	I: Lipid transport and metabolism	K19703	--	IPR001199: Cytochrome b5-like heme/steroid binding domain;IPR006694: Fatty acid hydroxylase;IPR014430: Sterol desaturase Scs7;IPR018506: Cytochrome b5, heme-binding site;IPR036400: Cytochrome b5-like heme/steroid binding domain superfamily	Plasma membrane	--
A0A1D5PYK0	Heat shock cognate 71 kDa protein OS=Gallus gallus OX=9031 GN=HSPA8 PE=3 SV=2	HSPA8	33.2298	33.2783	32.946	40.52	39.2294	39.9561	1.2036	0.0011	up	--	--	GO:0005524 ATP binding	O: Posttranslational modification, protein turnover, chaperones	K03283	ko03040: Spliceosome;ko04010: MAPK signaling pathway;ko04141: Protein processing in endoplasmic reticulum;ko04144: Endocytosis;ko04213: Longevity regulating pathway - multiple species;ko04612: Antigen processing and presentation;ko04915: Estrogen signaling pathway;ko05020: Prion disease;ko05134: Legionellosis;ko05145: Toxoplasmosis;ko05162: Measles;ko05417: Lipid and atherosclerosis	IPR013126: Heat shock protein 70 family;IPR018181: Heat shock protein 70, conserved site;IPR029047: Heat shock protein 70kD, peptide-binding domain superfamily;IPR029048: Heat shock protein 70kD, C-terminal domain superfamily;IPR043129: ATPase, nucleotide binding domain	Cytoplasm	--
E1BT75	Exocyst complex component 7 OS=Gallus gallus OX=9031 GN=EXOC7 PE=3 SV=3	EXOC7	1.153	1.1767	1.1874	1.4022	1.427	1.4142	1.2065	0.0002	up	GO:0006887 exocytosis;GO:0015031 protein transport	GO:0000145 exocyst	--	U: Intracellular trafficking, secretion, and vesicular transport	K07195	ko04910: Insulin signaling pathway;ko05132: Salmonella infection	IPR004140: Exocyst complex component Exo70;IPR016159: Cullin repeat-like-containing domain superfamily	Cytoplasm_Nucleus	--
F1P4G0	Methionine aminopeptidase 2 OS=Gallus gallus OX=9031 GN=METAP2 PE=3 SV=2	METAP2	1.808	1.8926	1.7072	2.1474	2.135	2.2439	1.2068	0.011	up	GO:0070084 protein initiator methionine removal;GO:0016485 protein processing;GO:0031365 N-terminal protein amino acid modification;GO:0018206 peptidyl-methionine modification	GO:0005886 plasma membrane;GO:0005829 cytosol	GO:0046872 metal ion binding;GO:0070006 metalloaminopeptidase activity	R: General function prediction only	K01265	--	IPR000994: Peptidase M24;IPR001714: Peptidase M24, methionine aminopeptidase;IPR002468: Peptidase M24A, methionine aminopeptidase, subfamily 2;IPR018349: Peptidase M24A, methionine aminopeptidase, subfamily 2, binding site;IPR036005: Creatinase/aminopeptidase-like;IPR036388: Winged helix-like DNA-binding domain superfamily;IPR036390: Winged helix DNA-binding domain superfamily	Nucleus	--
A0A3Q2UB09	DNA-directed RNA polymerase subunit beta OS=Gallus gallus OX=9031 GN=POLR3B PE=3 SV=1	POLR3B	0.8901	0.8008	0.8709	1.006	1.0904	1.014	1.2142	0.0103	up	GO:0006351 transcription, DNA-templated	--	GO:0003677 DNA binding;GO:0046872 metal ion binding;GO:0003899 DNA-directed 5'-3' RNA polymerase activity;GO:0032549 ribonucleoside binding	K: Transcription	K03021	ko03020: RNA polymerase;ko04623: Cytosolic DNA-sensing pathway	IPR007120: DNA-directed RNA polymerase, subunit 2, hybrid-binding domain;IPR007121: RNA polymerase, beta subunit, conserved site;IPR007641: RNA polymerase Rpb2, domain 7;IPR007642: RNA polymerase Rpb2, domain 2;IPR007644: RNA polymerase, beta subunit, protrusion;IPR007645: RNA polymerase Rpb2, domain 3;IPR007646: RNA polymerase Rpb2, domain 4;IPR007647: RNA polymerase Rpb2, domain 5;IPR014724: RN…	Cytoplasm	--
A0A1L1RYS4	Protein kinase domain-containing protein OS=Gallus gallus OX=9031 GN=TLK2 PE=4 SV=2	TLK2	0.1525	0.1313	0.1427	0.1616	0.177	0.1808	1.2178	0.0252	up	--	GO:0005634 nucleus	GO:0005524 ATP binding;GO:0004674 protein serine/threonine kinase activity	T: Signal transduction mechanisms	K08864	--	IPR000719: Protein kinase domain;IPR008271: Serine/threonine-protein kinase, active site;IPR011009: Protein kinase-like domain superfamily;IPR017441: Protein kinase, ATP binding site	Nucleus	--
Q5ZK10	NSFL1 cofactor p47 OS=Gallus gallus OX=9031 GN=NSFL1C PE=2 SV=1	NSFL1C	3.9646	3.945	3.7761	4.714	4.6345	4.8863	1.2181	0.0009	up	GO:0043161 proteasome-mediated ubiquitin-dependent protein catabolic process;GO:0000045 autophagosome assembly;GO:0031468 nuclear envelope reassembly;GO:0007030 Golgi organization;GO:0061025 membrane fusion	GO:0005634 nucleus;GO:0005829 cytosol;GO:0005815 microtubule organizing center;GO:0005795 Golgi stack	GO:0043130 ubiquitin binding;GO:0008289 lipid binding	Y: Nuclear structure	K14012	ko04141: Protein processing in endoplasmic reticulum	IPR001012: UBX domain;IPR009060: UBA-like superfamily;IPR012989: SEP domain;IPR029071: Ubiquitin-like domain superfamily;IPR036241: NSFL1 cofactor p47, SEP domain superfamily	Nucleus	--
A0A3Q3AP30	Uncharacterized protein OS=Gallus gallus OX=9031 GN=NAB2 PE=3 SV=1	NAB2	1.0166	1.0427	1.0017	1.2669	1.2106	1.2516	1.2183	0.0004	up	GO:0045682 regulation of epidermis development;GO:0006355 regulation of transcription, DNA-templated;GO:0042552 myelination;GO:0001958 endochondral ossification;GO:0016480 negative regulation of transcription by RNA polymerase III;GO:0014037 Schwann cell differentiation	GO:0005634 nucleus	GO:0042802 identical protein binding;GO:0008134 transcription factor binding;GO:0003712 transcription coregulator activity	K: Transcription	K22388	--	IPR006988: Nab, N-terminal;IPR006989: NAB co-repressor, domain;IPR038398: NAB co-repressor domain 2 superfamily	Nucleus	--
Q58I02	Nicotinamide phosphoribosyltransferase OS=Gallus gallus OX=9031 GN=PBEF1 PE=2 SV=1	PBEF1	7.8819	7.9513	7.8995	9.5985	9.5565	9.8329	1.2214	0.0009	up	GO:0045944 positive regulation of transcription by RNA polymerase II;GO:0032922 circadian regulation of gene expression;GO:0009435 NAD biosynthetic process;GO:0051770 positive regulation of nitric-oxide synthase biosynthetic process	GO:0005737 cytoplasm;GO:0016607 nuclear speck;GO:0005615 extracellular space;GO:0030054 cell junction	GO:0042802 identical protein binding;GO:0005125 cytokine activity;GO:0047280 nicotinamide phosphoribosyltransferase activity;GO:0004514 nicotinate-nucleotide diphosphorylase (carboxylating) activity	--	K03462	ko00760: Nicotinate and nicotinamide metabolism;ko01100: Metabolic pathways;ko04621: NOD-like receptor signaling pathway	IPR013785: Aldolase-type TIM barrel;IPR016471: Nicotinamide phosphoribosyl transferase;IPR036068: Nicotinate phosphoribosyltransferase-like, C-terminal;IPR041525: Nicotinate/nicotinamide phosphoribosyltransferase;IPR041529: Nicotinamide phosphoribosyltransferase, N-terminal domain	Cytoplasm	--
A0A1D5P4B9	Calcium release-activated calcium channel protein 1 OS=Gallus gallus OX=9031 GN=ORAI1 PE=3 SV=2	ORAI1	0.0417	0.0485	0.0458	0.0563	0.0527	0.0572	1.2215	0.0258	up	--	GO:0016021 integral component of membrane	--	A: RNA processing and modification	K16056	ko04020: Calcium signaling pathway;ko04024: cAMP signaling pathway;ko04611: Platelet activation;ko04924: Renin secretion;ko04925: Aldosterone synthesis and secretion;ko04927: Cortisol synthesis and secretion;ko04934: Cushing syndrome;ko05340: Primary immunodeficiency	IPR012446: Calcium release-activated calcium channel protein;IPR038350: Orai superfamily	Plasma membrane	--
E1C784	Calcium-transporting ATPase OS=Gallus gallus OX=9031 GN=ATP2B4 PE=3 SV=4	ATP2B4	1.3337	1.2713	1.2951	1.5644	1.6187	1.5814	1.2216	0.0005	up	--	GO:0016021 integral component of membrane	GO:0005524 ATP binding;GO:0046872 metal ion binding;GO:0005388 calcium transmembrane transporter activity, phosphorylative mechanism	P: Inorganic ion transport and metabolism	K05850	ko04020: Calcium signaling pathway;ko04022: cGMP-PKG signaling pathway;ko04024: cAMP signaling pathway;ko04261: Adrenergic signaling in cardiomyocytes;ko04925: Aldosterone synthesis and secretion;ko04961: Endocrine and other factor-regulated calcium reabsorption;ko04970: Salivary secretion;ko04972: Pancreatic secretion;ko04978: Mineral absorption	IPR001757: P-type ATPase;IPR004014: Cation-transporting P-type ATPase, N-terminal;IPR006068: Cation-transporting P-type ATPase, C-terminal;IPR006408: P-type ATPase, subfamily IIB;IPR008250: P-type ATPase, A domain superfamily;IPR018303: P-type ATPase, phosphorylation site;IPR022141: Plasma membrane calcium transporting P-type ATPase, C-terminal;IPR023214: HAD superfamily;IPR023298: P-type ATPase,…	Plasma membrane	--
F1P231	Small monomeric GTPase OS=Gallus gallus OX=9031 GN=RAP2C PE=3 SV=3	RAP2C	1.2981	1.3122	1.3597	1.6	1.6658	1.5855	1.222	0.0007	up	GO:0032486 Rap protein signal transduction;GO:0030336 negative regulation of cell migration;GO:0031954 positive regulation of protein autophosphorylation;GO:0061097 regulation of protein tyrosine kinase activity;GO:0090557 establishment of endothelial intestinal barrier	GO:0005886 plasma membrane;GO:0005829 cytosol;GO:0005923 bicellular tight junction;GO:0055038 recycling endosome membrane;GO:0044291 cell-cell contact zone	GO:0019003 GDP binding;GO:0005525 GTP binding;GO:0003924 GTPase activity;GO:0003713 transcription coactivator activity	R: General function prediction only	K07839	ko04530: Tight junction	IPR001806: Small GTPase;IPR005225: Small GTP-binding protein domain;IPR027417: P-loop containing nucleoside triphosphate hydrolase;IPR041840: Ras-related protein Rap2	Cytoplasm	--
A0A1D5PCB3	Uncharacterized protein OS=Gallus gallus OX=9031 GN=ABCB1LA PE=4 SV=2	ABCB1LA	1.0762	1.0825	1.0345	1.3072	1.2179	1.3813	1.2233	0.0203	up	GO:0000086 G2/M transition of mitotic cell cycle;GO:0140115 export across plasma membrane;GO:0045332 phospholipid translocation;GO:0070633 transepithelial transport;GO:1901529 positive regulation of anion channel activity;GO:2001225 regulation of chloride transport;GO:0047484 regulation of response to osmotic stress;GO:0072089 stem cell proliferation	GO:0005886 plasma membrane;GO:0016021 integral component of membrane;GO:0009986 cell surface;GO:0016324 apical plasma membrane	GO:0005524 ATP binding;GO:0031625 ubiquitin protein ligase binding;GO:0016887 ATPase activity;GO:0042626 ATPase-coupled transmembrane transporter activity;GO:0015562 efflux transmembrane transporter activity;GO:0099038 ceramide floppase activity;GO:0090554 phosphatidylcholine floppase activity;GO:0090555 phosphatidylethanolamine flippase activity;GO:0042910 xenobiotic transmembrane transporter ac…	Q: Secondary metabolites biosynthesis, transport and catabolism	K05659	ko02010: ABC transporters;ko04976: Bile secretion	IPR003439: ABC transporter-like, ATP-binding domain;IPR003593: AAA+ ATPase domain;IPR011527: ABC transporter type 1, transmembrane domain;IPR017871: ABC transporter-like, conserved site;IPR027417: P-loop containing nucleoside triphosphate hydrolase;IPR036640: ABC transporter type 1, transmembrane domain superfamily	Plasma membrane	--
Q5ZJ49	Alpha-MPP OS=Gallus gallus OX=9031 GN=PMPCA PE=2 SV=1	PMPCA	0.1382	0.1409	0.1221	0.151	0.1749	0.1655	1.2246	0.0309	up	GO:0006627 protein processing involved in protein targeting to mitochondrion	GO:0005739 mitochondrion;GO:0005743 mitochondrial inner membrane	GO:0046872 metal ion binding	O: Posttranslational modification, protein turnover, chaperones	K01412	--	IPR001431: Peptidase M16, zinc-binding site;IPR007863: Peptidase M16, C-terminal;IPR011249: Metalloenzyme, LuxS/M16 peptidase-like;IPR011765: Peptidase M16, N-terminal	Mitochondrion	--
A0A1D5PEL2	TRASH domain-containing protein OS=Gallus gallus OX=9031 GN=RSL24D1 PE=3 SV=2	RSL24D1	0.1224	0.1319	0.1466	0.1662	0.1746	0.1509	1.2265	0.0406	up	GO:0006412 translation;GO:0000027 ribosomal large subunit assembly;GO:1902626 assembly of large subunit precursor of preribosome	GO:0016021 integral component of membrane;GO:0005730 nucleolus;GO:0005654 nucleoplasm;GO:0022625 cytosolic large ribosomal subunit	GO:0003723 RNA binding;GO:0003735 structural constituent of ribosome	J: Translation, ribosomal structure and biogenesis	K02896	ko03010: Ribosome;ko05171: Coronavirus disease - COVID-19	IPR000988: Ribosomal protein L24e-related;IPR011017: TRASH domain;IPR023442: Ribosomal protein L24e, conserved site;IPR038630: Ribosomal protein L24e/L24 superfamily	Cytoplasm	--
F1NU17	Phosphoglycerate kinase OS=Gallus gallus OX=9031 GN=PGK2 PE=3 SV=1	PGK2	10.5623	10.9949	10.2004	13.3561	12.3902	13.3029	1.2296	0.0033	up	GO:0006094 gluconeogenesis;GO:0006096 glycolytic process;GO:1903862 positive regulation of oxidative phosphorylation	GO:0005829 cytosol	GO:0005524 ATP binding;GO:0043531 ADP binding;GO:0004618 phosphoglycerate kinase activity	G: Carbohydrate transport and metabolism	K00927	ko00010: Glycolysis / Gluconeogenesis;ko01100: Metabolic pathways;ko01200: Carbon metabolism;ko01230: Biosynthesis of amino acids;ko04066: HIF-1 signaling pathway	IPR001576: Phosphoglycerate kinase;IPR015824: Phosphoglycerate kinase, N-terminal;IPR015911: Phosphoglycerate kinase, conserved site;IPR036043: Phosphoglycerate kinase superfamily	Cytoplasm	--
E1C6R6	Nucleolar protein 16 OS=Gallus gallus OX=9031 GN=NOP16 PE=3 SV=1	NOP16	0.2222	0.2109	0.205	0.2442	0.2913	0.2517	1.2338	0.0456	up	GO:0042273 ribosomal large subunit biogenesis	GO:0005730 nucleolus	--	S: Function unknown	--	--	IPR019002: Ribosome biogenesis protein Nop16	Nucleus	--
Q5F3D5	Uncharacterized protein OS=Gallus gallus OX=9031 GN=MGEA5 PE=2 SV=1	MGEA5	1.4347	1.3967	1.4995	1.829	1.7145	1.8137	1.237	0.0018	up	GO:0008152 metabolic process	--	GO:0016798 hydrolase activity, acting on glycosyl bonds	O: Posttranslational modification, protein turnover, chaperones	K15719	ko04931: Insulin resistance	IPR011496: Beta-N-acetylglucosaminidase;IPR017853: Glycoside hydrolase superfamily	Nucleus	--
F1NMC3	C-1-tetrahydrofolate synthase, cytoplasmic OS=Gallus gallus OX=9031 GN=MTHFD1 PE=3 SV=1	MTHFD1	0.7833	0.8128	0.7655	1.0174	0.9256	0.9954	1.2443	0.0054	up	GO:0007507 heart development;GO:0006164 purine nucleotide biosynthetic process;GO:0006730 one-carbon metabolic process;GO:0035999 tetrahydrofolate interconversion;GO:0001843 neural tube closure;GO:0009257 10-formyltetrahydrofolate biosynthetic process;GO:0006555 methionine metabolic process;GO:0001780 neutrophil homeostasis;GO:0061053 somite development;GO:0019346 transsulfuration	GO:0005829 cytosol	GO:0005524 ATP binding;GO:0004477 methenyltetrahydrofolate cyclohydrolase activity;GO:0004487 methylenetetrahydrofolate dehydrogenase (NAD+) activity;GO:0004488 methylenetetrahydrofolate dehydrogenase (NADP+) activity;GO:0004329 formate-tetrahydrofolate ligase activity	H: Coenzyme transport and metabolism	K00288	ko00670: One carbon pool by folate;ko01100: Metabolic pathways;ko01240: Biosynthesis of cofactors	IPR000559: Formate-tetrahydrofolate ligase, FTHFS;IPR000672: Tetrahydrofolate dehydrogenase/cyclohydrolase;IPR020628: Formate-tetrahydrofolate ligase, FTHFS, conserved site;IPR020630: Tetrahydrofolate dehydrogenase/cyclohydrolase, catalytic domain;IPR020631: Tetrahydrofolate dehydrogenase/cyclohydrolase, NAD(P)-binding domain;IPR020867: Tetrahydrofolate dehydrogenase/cyclohydrolase, conserved sit…	Cytoplasm	--
A0A3Q2U9U7	tRNA pseudouridine(55) synthase OS=Gallus gallus OX=9031 GN=PUS10 PE=3 SV=1	PUS10	0.1273	0.127	0.1187	0.1623	0.1472	0.1549	1.2451	0.0043	up	GO:0008033 tRNA processing;GO:0001522 pseudouridine synthesis	--	GO:0003723 RNA binding;GO:0106029 tRNA pseudouridine synthase activity	J: Translation, ribosomal structure and biogenesis	K07583	--	IPR020103: Pseudouridine synthase, catalytic domain superfamily	Cytoplasm	--
A0A1D5PE65	Uncharacterized protein OS=Gallus gallus OX=9031 GN=SYNE1 PE=4 SV=2	SYNE1	1.3952	1.3577	1.3892	1.77	1.6293	1.7727	1.2486	0.0103	up	GO:0007010 cytoskeleton organization	GO:0034993 meiotic nuclear membrane microtubule tethering complex	GO:0051015 actin filament binding	Z: Cytoskeleton	K19326	--	IPR001589: Actinin-type actin-binding domain, conserved site;IPR001715: Calponin homology domain;IPR002017: Spectrin repeat;IPR013170: mRNA splicing factor Cwf21 domain;IPR018159: Spectrin/alpha-actinin;IPR036872: CH domain superfamily	Nucleus	--
F1NPA2	PCI domain-containing protein OS=Gallus gallus OX=9031 GN=PSMD11 PE=3 SV=3	PSMD11	2.8675	2.8141	3.0408	3.5279	3.8012	3.5854	1.2513	0.0023	up	GO:0043248 proteasome assembly;GO:0006511 ubiquitin-dependent protein catabolic process;GO:0048863 stem cell differentiation	GO:0008541 proteasome regulatory particle, lid subcomplex	GO:0005198 structural molecule activity	O: Posttranslational modification, protein turnover, chaperones	K03036	ko03050: Proteasome;ko05010: Alzheimer disease;ko05012: Parkinson disease;ko05014: Amyotrophic lateral sclerosis;ko05016: Huntington disease;ko05017: Spinocerebellar ataxia;ko05020: Prion disease;ko05022: Pathways of neurodegeneration - multiple diseases;ko05169: Epstein-Barr virus infection	IPR000717: Proteasome component (PCI) domain;IPR011990: Tetratricopeptide-like helical domain superfamily;IPR036390: Winged helix DNA-binding domain superfamily;IPR040773: 26S proteasome regulatory subunit Rpn6, N-terminal;IPR040780: 6S proteasome subunit Rpn6, C-terminal helix domain	Cytoplasm	--
A0A1D5PKL6	cGMP-dependent protein kinase OS=Gallus gallus OX=9031 GN=PRKG1 PE=3 SV=2	PRKG1	0.184	0.174	0.1738	0.2176	0.2215	0.2272	1.2529	0.0011	up	--	--	GO:0005524 ATP binding;GO:0030553 cGMP binding;GO:0004692 cGMP-dependent protein kinase activity	T: Signal transduction mechanisms	K07376	ko04022: cGMP-PKG signaling pathway;ko04270: Vascular smooth muscle contraction;ko04540: Gap junction;ko04611: Platelet activation;ko04713: Circadian entrainment;ko04714: Thermogenesis;ko04730: Long-term depression;ko04740: Olfactory transduction;ko04923: Regulation of lipolysis in adipocytes;ko04970: Salivary secretion	IPR000595: Cyclic nucleotide-binding domain;IPR000719: Protein kinase domain;IPR000961: AGC-kinase, C-terminal;IPR002374: cGMP-dependent kinase;IPR008271: Serine/threonine-protein kinase, active site;IPR011009: Protein kinase-like domain superfamily;IPR014710: RmlC-like jelly roll fold;IPR017441: Protein kinase, ATP binding site;IPR018488: Cyclic nucleotide-binding, conserved site;IPR018490: Cycl…	Cytoplasm	--
Q5ZJ32	SOSS complex subunit C OS=Gallus gallus OX=9031 GN=INIP PE=3 SV=1	INIP	0.068	0.0783	0.0654	0.0938	0.0927	0.0793	1.2558	0.0416	up	GO:0006974 cellular response to DNA damage stimulus;GO:0006281 DNA repair;GO:0010212 response to ionizing radiation	GO:0005634 nucleus;GO:0005654 nucleoplasm;GO:0070876 SOSS complex	--	--	K23894	--	IPR031821: SOSS complex subunit C	Cytoplasm_Nucleus	--
H9L2N7	Protein pelota homolog OS=Gallus gallus OX=9031 GN=PELO PE=3 SV=2	PELO	0.1119	0.0952	0.1166	0.1474	0.1297	0.13	1.2577	0.0432	up	GO:0070966 nuclear-transcribed mRNA catabolic process, no-go decay;GO:0070481 nuclear-transcribed mRNA catabolic process, non-stop decay;GO:0071025 RNA surveillance	GO:0005737 cytoplasm;GO:0005634 nucleus	GO:0046872 metal ion binding;GO:0004519 endonuclease activity	J: Translation, ribosomal structure and biogenesis	K06965	ko03015: mRNA surveillance pathway	IPR004405: Translation release factor pelota;IPR005140: eRF1 domain 1/Pelota-like;IPR005141: eRF1 domain 2;IPR005142: eRF1 domain 3;IPR029064: 50S ribosomal protein L30e-like;IPR038069: Pelota/DOM34, N-terminal domain;IPR042226: eRF1, domain 2 superfamily	Cytoplasm_Nucleus	--
F1NGN4	Bifunctional arginine demethylase and lysyl-hydroxylase JMJD6 OS=Gallus gallus OX=9031 GN=JMJD6 PE=4 SV=1	JMJD6	0.3215	0.354	0.3306	0.405	0.4024	0.4592	1.259	0.0154	up	GO:0007507 heart development;GO:0030324 lung development;GO:0045944 positive regulation of transcription by RNA polymerase II;GO:0001822 kidney development;GO:0051260 protein homooligomerization;GO:0033077 T cell differentiation in thymus;GO:0007166 cell surface receptor signaling pathway;GO:0048821 erythrocyte development;GO:0042116 macrophage activation;GO:0018395 peptidyl-lysine hydroxylation …	GO:0005886 plasma membrane;GO:0005829 cytosol;GO:0005730 nucleolus;GO:0005654 nucleoplasm;GO:1990904 ribonucleoprotein complex	GO:0042802 identical protein binding;GO:0038023 signaling receptor activity;GO:0005506 iron ion binding;GO:0003713 transcription coactivator activity;GO:0033746 histone demethylase activity (H3-R2 specific);GO:0033749 histone demethylase activity (H4-R3 specific);GO:0035515 oxidative RNA demethylase activity;GO:0106140 P-TEFb complex binding;GO:0070815 peptidyl-lysine 5-dioxygenase activity;GO:00…	T: Signal transduction mechanisms;B: Chromatin structure and dynamics	K11323	--	IPR003347: JmjC domain	Nucleus	--
A0A1L1RPJ2	Protein kinase domain-containing protein OS=Gallus gallus OX=9031 GN=MAP2K1 PE=3 SV=2	MAP2K1	1.5674	1.5698	1.5192	1.9278	2.0008	1.9353	1.2593	0.0001	up	--	--	GO:0005524 ATP binding;GO:0004674 protein serine/threonine kinase activity	T: Signal transduction mechanisms	K04368	ko01521: EGFR tyrosine kinase inhibitor resistance;ko01522: Endocrine resistance;ko04010: MAPK signaling pathway;ko04012: ErbB signaling pathway;ko04013: MAPK signaling pathway - fly;ko04014: Ras signaling pathway;ko04015: Rap1 signaling pathway;ko04022: cGMP-PKG signaling pathway;ko04024: cAMP signaling pathway;ko04062: Chemokine signaling pathway;ko04066: HIF-1 signaling pathway;ko04068: FoxO s…	IPR000719: Protein kinase domain;IPR008271: Serine/threonine-protein kinase, active site;IPR011009: Protein kinase-like domain superfamily;IPR017441: Protein kinase, ATP binding site	Cytoplasm	--
R4GM10	Fructose-bisphosphate aldolase OS=Gallus gallus OX=9031 GN=ALDOC PE=3 SV=1	ALDOC	1.4305	1.5149	1.6316	2.0122	2.0839	1.7025	1.2669	0.0428	up	GO:0006096 glycolytic process;GO:0030855 epithelial cell differentiation;GO:0030388 fructose 1,6-bisphosphate metabolic process	GO:0005829 cytosol	GO:0008092 cytoskeletal protein binding;GO:0004332 fructose-bisphosphate aldolase activity	G: Carbohydrate transport and metabolism	K01623	ko00010: Glycolysis / Gluconeogenesis;ko00030: Pentose phosphate pathway;ko00051: Fructose and mannose metabolism;ko01100: Metabolic pathways;ko01200: Carbon metabolism;ko01230: Biosynthesis of amino acids;ko04066: HIF-1 signaling pathway	IPR000741: Fructose-bisphosphate aldolase, class-I;IPR013785: Aldolase-type TIM barrel;IPR029768: Fructose-bisphosphate aldolase class-I active site	Cytoplasm	--
P09652	Tubulin beta-4 chain OS=Gallus gallus OX=9031 PE=1 SV=1	ATP6V1A	0.8521	0.7724	0.7597	0.9938	1.0205	1.0129	1.2697	0.0178	up	GO:0000278 mitotic cell cycle;GO:0007411 axon guidance;GO:0030182 neuron differentiation;GO:0000226 microtubule cytoskeleton organization;GO:0007017 microtubule-based process	GO:0005737 cytoplasm;GO:0005874 microtubule	GO:0005525 GTP binding;GO:0003924 GTPase activity;GO:0005200 structural constituent of cytoskeleton	Z: Cytoskeleton	K07375	ko04145: Phagosome;ko04540: Gap junction;ko05010: Alzheimer disease;ko05012: Parkinson disease;ko05014: Amyotrophic lateral sclerosis;ko05016: Huntington disease;ko05020: Prion disease;ko05022: Pathways of neurodegeneration - multiple diseases;ko05130: Pathogenic Escherichia coli infection;ko05132: Salmonella infection	IPR000217: Tubulin;IPR002453: Beta tubulin;IPR003008: Tubulin/FtsZ, GTPase domain;IPR008280: Tubulin/FtsZ, C-terminal;IPR013838: Beta tubulin, autoregulation binding site;IPR017975: Tubulin, conserved site;IPR018316: Tubulin/FtsZ, 2-layer sandwich domain;IPR023123: Tubulin, C-terminal;IPR036525: Tubulin/FtsZ, GTPase domain superfamily;IPR037103: Tubulin/FtsZ-like, C-terminal domain	Cytoplasm	--
Q5ZML4	Cysteine and histidine-rich domain-containing protein 1 OS=Gallus gallus OX=9031 GN=CHORDC1 PE=2 SV=1	CHORDC1	1.8243	1.7801	1.795	2.329	2.3402	2.2087	1.2738	0.0024	up	GO:0010824 regulation of centrosome duplication;GO:0051298 centrosome duplication	--	GO:0008270 zinc ion binding	R: General function prediction only	K16729	--	IPR007051: CHORD domain;IPR007052: CS domain;IPR008978: HSP20-like chaperone	Cytoplasm	--
R4GLE6	Eukaryotic translation initiation factor 1 OS=Gallus gallus OX=9031 GN=EIF1 PE=3 SV=2	EIF1	3.0662	3.2683	3.0642	4.0027	3.8556	4.1159	1.274	0.0011	up	--	--	GO:0003743 translation initiation factor activity	J: Translation, ribosomal structure and biogenesis	K03113	ko03013: RNA transport	IPR001950: SUI1 domain;IPR005874: Eukaryotic translation initiation factor SUI1;IPR036877: SUI1 domain superfamily	Cytoplasm	--
A0A1D5PYV9	Late endosomal/lysosomal adaptor and MAPK and MTOR activator 5 OS=Gallus gallus OX=9031 GN=LAMTOR5 PE=3 SV=1	LAMTOR5	0.4123	0.4039	0.419	0.5046	0.5596	0.5132	1.277	0.0106	up	GO:0043154 negative regulation of cysteine-type endopeptidase activity involved in apoptotic process	GO:0005764 lysosome;GO:0071986 Ragulator complex	--	--	K16344	ko04150: mTOR signaling pathway	IPR024135: Ragulator complex protein LAMTOR5	Nucleus	--
E1BVC8	Secretory carrier-associated membrane protein OS=Gallus gallus OX=9031 GN=SCAMP1 PE=3 SV=2	SCAMP1	0.1971	0.1706	0.1621	0.2252	0.2285	0.2232	1.2776	0.0494	up	GO:0015031 protein transport	GO:0016021 integral component of membrane	--	U: Intracellular trafficking, secretion, and vesicular transport	K19995	--	IPR007273: SCAMP	Plasma membrane	--
A0A1D5P3C8	SECIS binding protein 2 like OS=Gallus gallus OX=9031 PE=4 SV=2	TMEM117	0.1272	0.1456	0.1461	0.1895	0.1699	0.1758	1.2778	0.0147	up	GO:0001514 selenocysteine incorporation	GO:1990904 ribonucleoprotein complex	GO:0003730 mRNA 3'-UTR binding;GO:0043021 ribonucleoprotein complex binding;GO:0035368 selenocysteine insertion sequence binding	--	K19539	--	IPR004038: Ribosomal protein L7Ae/L30e/S12e/Gadd45;IPR029064: 50S ribosomal protein L30e-like	Mitochondrion	--
A0A1L1RPK9	Aldo-keto reductase family 1 member A1 OS=Gallus gallus OX=9031 GN=AKR1A1 PE=3 SV=2	AKR1A1	0.3223	0.3246	0.3359	0.3901	0.4383	0.4296	1.2799	0.013	up	--	--	GO:0016491 oxidoreductase activity	R: General function prediction only	K00002	ko00010: Glycolysis / Gluconeogenesis;ko00040: Pentose and glucuronate interconversions;ko00053: Ascorbate and aldarate metabolism;ko00561: Glycerolipid metabolism;ko00620: Pyruvate metabolism;ko01100: Metabolic pathways;ko01240: Biosynthesis of cofactors	IPR018170: Aldo/keto reductase, conserved site;IPR020471: Aldo-keto reductase;IPR023210: NADP-dependent oxidoreductase domain;IPR036812: NADP-dependent oxidoreductase domain superfamily;IPR044481: Aldo-keto reductase family 1 member A1	Cytoplasm	--
A0A3Q2UFJ8	BTB domain-containing protein OS=Gallus gallus OX=9031 GN=BTBD10 PE=4 SV=1	BTBD10	0.1364	0.1422	0.1387	0.1642	0.192	0.1804	1.2859	0.0252	up	--	GO:0005737 cytoplasm	--	R: General function prediction only	K10482	--	IPR000210: BTB/POZ domain;IPR011333: SKP1/BTB/POZ domain superfamily;IPR039885: BTBD10/KCTD20, BTB/POZ domain	Nucleus	--
F1NUK7	Leucine-rich repeat transmembrane protein FLRT3 OS=Gallus gallus OX=9031 GN=FLRT3 PE=1 SV=2	FLRT3	0.4209	0.3849	0.4213	0.578	0.5331	0.4694	1.2881	0.0357	up	GO:0007411 axon guidance;GO:0098742 cell-cell adhesion via plasma-membrane adhesion molecules;GO:0048598 embryonic morphogenesis;GO:0008543 fibroblast growth factor receptor signaling pathway;GO:0060322 head development;GO:0007507 heart development;GO:0031175 neuron projection development;GO:1990138 neuron projection extension;GO:0051965 positive regulation of synapse assembly;GO:0003345 proepica…	GO:0005829 cytosol;GO:0043679 axon terminus;GO:0044295 axonal growth cone;GO:0005911 cell-cell junction;GO:0005789 endoplasmic reticulum membrane;GO:0005615 extracellular space;GO:0005925 focal adhesion;GO:0098978 glutamatergic synapse;GO:0032584 growth cone membrane;GO:0005887 integral component of plasma membrane;GO:0099055 integral component of postsynaptic membrane;GO:0097060 synaptic membrane	GO:0042803 protein homodimerization activity;GO:0045499 chemorepellent activity;GO:0005104 fibroblast growth factor receptor binding	--	K16362	--	IPR000372: Leucine-rich repeat N-terminal domain;IPR000483: Cysteine-rich flanking region, C-terminal;IPR001611: Leucine-rich repeat;IPR003591: Leucine-rich repeat, typical subtype;IPR003961: Fibronectin type III;IPR032675: Leucine-rich repeat domain superfamily	Peroxisome	CS pos: 28-29. VAA-KP. Pr: 0.5065
Q5ZLX0	Cytochrome b5 heme-binding domain-containing protein OS=Gallus gallus OX=9031 GN=PGRMC2 PE=2 SV=1	PGRMC2	1.5967	1.6499	1.7961	2.2932	2.208	2.0555	1.3002	0.0053	up	GO:0060612 adipose tissue development	GO:0016020 membrane;GO:0016021 integral component of membrane;GO:0005635 nuclear envelope;GO:0005783 endoplasmic reticulum;GO:0012505 endomembrane system	GO:0020037 heme binding;GO:0015232 heme transmembrane transporter activity	R: General function prediction only	K17278	--	IPR001199: Cytochrome b5-like heme/steroid binding domain;IPR036400: Cytochrome b5-like heme/steroid binding domain superfamily	Cytoplasm	--
A0A1L1RUW1	Uncharacterized protein OS=Gallus gallus OX=9031 GN=RAB34 PE=4 SV=1	RAB34	0.224	0.2024	0.2306	0.2699	0.283	0.3105	1.3142	0.0088	up	GO:0006897 endocytosis;GO:0090385 phagosome-lysosome fusion	--	GO:0005525 GTP binding;GO:0003924 GTPase activity	U: Intracellular trafficking, secretion, and vesicular transport	K07921	--	IPR001806: Small GTPase;IPR005225: Small GTP-binding protein domain;IPR027417: P-loop containing nucleoside triphosphate hydrolase	Cytoplasm	--
Q90889	Transcription factor MafG OS=Gallus gallus OX=9031 GN=MAFG PE=3 SV=1	MAFG	0.4843	0.493	0.4661	0.6695	0.617	0.6143	1.317	0.0026	up	GO:0042127 regulation of cell population proliferation;GO:0030534 adult behavior;GO:0045604 regulation of epidermal cell differentiation	GO:0005634 nucleus	GO:0046982 protein heterodimerization activity;GO:0000978 RNA polymerase II cis-regulatory region sequence-specific DNA binding;GO:0001228 DNA-binding transcription activator activity, RNA polymerase II-specific;GO:0003700 DNA-binding transcription factor activity;GO:0043565 sequence-specific DNA binding	K: Transcription	K00967	ko00440: Phosphonate and phosphinate metabolism;ko00564: Glycerophospholipid metabolism;ko01100: Metabolic pathways	IPR004826: Basic leucine zipper domain, Maf-type;IPR004827: Basic-leucine zipper domain;IPR008917: Transcription factor, Skn-1-like, DNA-binding domain superfamily	Nucleus	--
Q5F3T9	UDP-glucose 6-dehydrogenase OS=Gallus gallus OX=9031 GN=UGDH PE=2 SV=1	UGDH	2.8377	2.618	2.7097	3.5641	3.6693	3.529	1.3181	0.002	up	GO:0005975 carbohydrate metabolic process;GO:0030206 chondroitin sulfate biosynthetic process;GO:0001702 gastrulation with mouth forming second;GO:0006024 glycosaminoglycan biosynthetic process;GO:0015012 heparan sulfate proteoglycan biosynthetic process;GO:0048666 neuron development;GO:0034214 protein hexamerization;GO:0006065 UDP-glucuronate biosynthetic process	GO:0005634 nucleus;GO:0005829 cytosol;GO:0005654 nucleoplasm	GO:0042802 identical protein binding;GO:0051287 NAD binding;GO:0003979 UDP-glucose 6-dehydrogenase activity	T: Signal transduction mechanisms;G: Carbohydrate transport and metabolism	K00012	ko00040: Pentose and glucuronate interconversions;ko00053: Ascorbate and aldarate metabolism;ko00520: Amino sugar and nucleotide sugar metabolism;ko01100: Metabolic pathways;ko01240: Biosynthesis of cofactors	IPR001732: UDP-glucose/GDP-mannose dehydrogenase, N-terminal;IPR008927: 6-phosphogluconate dehydrogenase-like, C-terminal domain superfamily;IPR014026: UDP-glucose/GDP-mannose dehydrogenase, dimerisation;IPR014027: UDP-glucose/GDP-mannose dehydrogenase, C-terminal;IPR017476: UDP-glucose/GDP-mannose dehydrogenase;IPR028356: UDP-glucose 6-dehydrogenase, eukaryotic type;IPR036220: UDP-glucose/GDP-ma…	Cytoplasm	--
Q5ZMK2	Uncharacterized protein OS=Gallus gallus OX=9031 GN=ABCC4 PE=2 SV=1	ABCC4	0.5704	0.4872	0.5053	0.7172	0.6297	0.7271	1.327	0.0129	up	--	GO:0016021 integral component of membrane	GO:0005524 ATP binding;GO:0016887 ATPase activity;GO:0042626 ATPase-coupled transmembrane transporter activity	Q: Secondary metabolites biosynthesis, transport and catabolism	K05673	ko01523: Antifolate resistance;ko02010: ABC transporters;ko04024: cAMP signaling pathway;ko04976: Bile secretion	IPR003439: ABC transporter-like, ATP-binding domain;IPR003593: AAA+ ATPase domain;IPR011527: ABC transporter type 1, transmembrane domain;IPR017871: ABC transporter-like, conserved site;IPR027417: P-loop containing nucleoside triphosphate hydrolase;IPR036640: ABC transporter type 1, transmembrane domain superfamily	Plasma membrane	--
Q5ZJ39	Density-regulated protein OS=Gallus gallus OX=9031 GN=DENR PE=2 SV=1	DENR	1.085	1.1603	1.1912	1.5151	1.5396	1.5383	1.3365	0.0074	up	GO:0001731 formation of translation preinitiation complex;GO:0002188 translation reinitiation;GO:0075522 IRES-dependent viral translational initiation;GO:0032790 ribosome disassembly	--	GO:0003743 translation initiation factor activity;GO:0003729 mRNA binding	R: General function prediction only	K24272	--	IPR001950: SUI1 domain;IPR005873: DENR family, eukaryotes;IPR036877: SUI1 domain superfamily	Cytoplasm	--
Q5ZI39	Uncharacterized protein OS=Gallus gallus OX=9031 GN=PLS3 PE=2 SV=1	PLS3	6.0027	6.0996	6.0743	8.3656	7.6661	8.334	1.3405	0.008	up	GO:0051017 actin filament bundle assembly	--	GO:0005509 calcium ion binding;GO:0051015 actin filament binding	Z: Cytoskeleton	K17336	--	IPR001589: Actinin-type actin-binding domain, conserved site;IPR001715: Calponin homology domain;IPR002048: EF-hand domain;IPR011992: EF-hand domain pair;IPR018247: EF-Hand 1, calcium-binding site;IPR036872: CH domain superfamily	Cytoplasm	--
A0A1D5PQW2	Phosphomannomutase OS=Gallus gallus OX=9031 GN=PMM1 PE=3 SV=2	PMM1	0.5455	0.5017	0.5552	0.7027	0.6976	0.7518	1.343	0.0022	up	GO:0006487 protein N-linked glycosylation;GO:1990830 cellular response to leukemia inhibitory factor;GO:0009298 GDP-mannose biosynthetic process;GO:0006013 mannose metabolic process;GO:0045047 protein targeting to ER	GO:0005829 cytosol;GO:0043025 neuronal cell body	GO:0004615 phosphomannomutase activity	I: Lipid transport and metabolism	K17497	ko00051: Fructose and mannose metabolism;ko00520: Amino sugar and nucleotide sugar metabolism;ko01100: Metabolic pathways;ko01240: Biosynthesis of cofactors	IPR005002: Phosphomannomutase;IPR006379: HAD-superfamily hydrolase, subfamily IIB;IPR023214: HAD superfamily;IPR036412: HAD-like superfamily;IPR043169: Phosphomannomutase, cap domain	Mitochondrion	--
Q5ZL50	Profilin OS=Gallus gallus OX=9031 GN=PFN2 PE=2 SV=1	PFN2	0.9958	1.0443	0.9561	1.3818	1.2474	1.4252	1.3532	0.0055	up	GO:0050821 protein stabilization;GO:0033138 positive regulation of peptidyl-serine phosphorylation;GO:0030036 actin cytoskeleton organization;GO:0030833 regulation of actin filament polymerization;GO:0030838 positive regulation of actin filament polymerization;GO:0010633 negative regulation of epithelial cell migration;GO:0032233 positive regulation of actin filament bundle assembly;GO:0030837 ne…	GO:0005737 cytoplasm;GO:0098978 glutamatergic synapse;GO:0005856 cytoskeleton;GO:0098794 postsynapse;GO:0098685 Schaffer collateral - CA1 synapse	GO:0003779 actin binding;GO:0005546 phosphatidylinositol-4,5-bisphosphate binding;GO:0016887 ATPase activity;GO:0003785 actin monomer binding	Z: Cytoskeleton	K05759	ko04013: MAPK signaling pathway - fly;ko04015: Rap1 signaling pathway;ko04810: Regulation of actin cytoskeleton;ko05014: Amyotrophic lateral sclerosis;ko05131: Shigellosis;ko05132: Salmonella infection	IPR005454: Profilin1/2/3, vertebrate;IPR005455: Profilin;IPR027310: Profilin conserved site;IPR036140: Profilin superfamily	Extracell	--
A0A1D5PXQ2	Uncharacterized protein OS=Gallus gallus OX=9031 GN=SQSTM1 PE=4 SV=1	SQSTM1	0.0406	0.0486	0.041	0.0549	0.063	0.0622	1.3833	0.0132	up	--	GO:0005764 lysosome;GO:0031410 cytoplasmic vesicle;GO:0005776 autophagosome	GO:0008270 zinc ion binding	--	K14381	ko04137: Mitophagy - animal;ko04140: Autophagy - animal;ko04217: Necroptosis;ko04218: Cellular senescence;ko04380: Osteoclast differentiation;ko05014: Amyotrophic lateral sclerosis;ko05022: Pathways of neurodegeneration - multiple diseases;ko05131: Shigellosis;ko05418: Fluid shear stress and atherosclerosis	IPR000270: PB1 domain;IPR000433: Zinc finger, ZZ-type;IPR009060: UBA-like superfamily;IPR015940: Ubiquitin-associated domain;IPR033741: Sequestosome-1, UBA domain;IPR043145: Zinc finger, ZZ-type superfamily	Nucleus	--
A0A1D5NVM9	Uncharacterized protein OS=Gallus gallus OX=9031 PE=4 SV=2	C4ORF19	0.0417	0.0496	0.0452	0.0706	0.0631	0.0562	1.3915	0.0188	up	GO:0007265 Ras protein signal transduction;GO:0007165 signal transduction	GO:0005737 cytoplasm;GO:0016020 membrane;GO:0005783 endoplasmic reticulum	GO:0005524 ATP binding;GO:0004672 protein kinase activity	T: Signal transduction mechanisms	K14958	ko04014: Ras signaling pathway;ko04625: C-type lectin receptor signaling pathway;ko05152: Tuberculosis	IPR000719: Protein kinase domain;IPR001245: Serine-threonine/tyrosine-protein kinase, catalytic domain;IPR002219: Protein kinase C-like, phorbol ester/diacylglycerol-binding domain;IPR011009: Protein kinase-like domain superfamily;IPR013761: Sterile alpha motif/pointed domain superfamily;IPR025561: Kinase suppressor of RAS, SAM-like domain	Nucleus	--
A0A1D5PUK0	Hexosyltransferase OS=Gallus gallus OX=9031 GN=CHPF2 PE=3 SV=2	CHPF2	0.3125	0.3233	0.349	0.4823	0.4338	0.4567	1.3939	0.0018	up	--	GO:0016021 integral component of membrane;GO:0032580 Golgi cisterna membrane	GO:0008376 acetylgalactosaminyltransferase activity	S: Function unknown	K03419	ko00532: Glycosaminoglycan biosynthesis - chondroitin sulfate / dermatan sulfate;ko01100: Metabolic pathways	IPR008428: Chondroitin N-acetylgalactosaminyltransferase	Extracell	CS pos: 23-24. SLG-CS. Pr: 0.0781
A0A1D5P5D8	Uncharacterized protein OS=Gallus gallus OX=9031 GN=ERO1B PE=3 SV=2	ERO1B	0.3068	0.3007	0.2961	0.4227	0.4145	0.4283	1.4005	0	up	GO:0045454 cell redox homeostasis;GO:0018401 peptidyl-proline hydroxylation to 4-hydroxy-L-proline;GO:0042593 glucose homeostasis;GO:0030198 extracellular matrix organization;GO:0030070 insulin processing;GO:0034975 protein folding in endoplasmic reticulum;GO:0022417 protein maturation by protein folding	GO:0005789 endoplasmic reticulum membrane	GO:0015035 protein disulfide oxidoreductase activity;GO:0003756 protein disulfide isomerase activity;GO:0016671 oxidoreductase activity, acting on a sulfur group of donors, disulfide as acceptor	O: Posttranslational modification, protein turnover, chaperones;U: Intracellular trafficking, secretion, and vesicular transport	K10976	ko04141: Protein processing in endoplasmic reticulum	IPR007266: Endoplasmic reticulum oxidoreductin 1;IPR037192: ERO1-like superfamily	Cytoplasm	--
A0A3Q2UE29	Hexokinase OS=Gallus gallus OX=9031 GN=HK2 PE=3 SV=1	HK2	3.7843	3.8556	4.0123	5.5156	5.345	5.6263	1.4149	0.0001	up	GO:0006096 glycolytic process;GO:0001678 cellular glucose homeostasis;GO:0019318 hexose metabolic process	--	GO:0005524 ATP binding;GO:0005536 glucose binding;GO:0004396 hexokinase activity	G: Carbohydrate transport and metabolism	K00844	ko00010: Glycolysis / Gluconeogenesis;ko00051: Fructose and mannose metabolism;ko00052: Galactose metabolism;ko00500: Starch and sucrose metabolism;ko00520: Amino sugar and nucleotide sugar metabolism;ko00524: Neomycin, kanamycin and gentamicin biosynthesis;ko01100: Metabolic pathways;ko01200: Carbon metabolism;ko04066: HIF-1 signaling pathway;ko04910: Insulin signaling pathway;ko04930: Type II d…	IPR001312: Hexokinase;IPR019807: Hexokinase, binding site;IPR022672: Hexokinase, N-terminal;IPR022673: Hexokinase, C-terminal;IPR043129: ATPase, nucleotide binding domain	Cytoplasm	--
F1NNS8	Thioredoxin domain-containing protein OS=Gallus gallus OX=9031 GN=PRDX4 PE=4 SV=3	PRDX4	3.5625	3.273	3.3179	4.6836	4.7845	4.9975	1.4247	0.0006	up	--	--	GO:0051920 peroxiredoxin activity;GO:0004601 peroxidase activity	O: Posttranslational modification, protein turnover, chaperones	K03386	ko04214: Apoptosis - fly	IPR000866: Alkyl hydroperoxide reductase subunit C/ Thiol specific antioxidant;IPR013766: Thioredoxin domain;IPR019479: Peroxiredoxin, C-terminal;IPR036249: Thioredoxin-like superfamily	Extracell	CS pos: 31-32. AEA-EE. Pr: 0.6257
Q6JHU8	Prolyl 3-hydroxylase 1 OS=Gallus gallus OX=9031 GN=P3H1 PE=1 SV=1	P3H1	0.8591	0.9147	0.9026	1.2819	1.2444	1.3161	1.4357	0.0002	up	GO:0050821 protein stabilization;GO:0061077 chaperone-mediated protein folding;GO:1904027 negative regulation of collagen fibril organization;GO:0060348 bone development;GO:0032963 collagen metabolic process;GO:1901874 negative regulation of post-translational protein modification;GO:0050708 regulation of protein secretion	GO:0005783 endoplasmic reticulum;GO:0032991 protein-containing complex	GO:0005506 iron ion binding;GO:0031418 L-ascorbic acid binding;GO:0019797 procollagen-proline 3-dioxygenase activity	S: Function unknown	K08134	--	IPR005123: Oxoglutarate/iron-dependent dioxygenase;IPR006620: Prolyl 4-hydroxylase, alpha subunit;IPR011990: Tetratricopeptide-like helical domain superfamily;IPR044862: Prolyl 4-hydroxylase alpha subunit, Fe(2+) 2OG dioxygenase domain	Extracell	CS pos: 14-15. VWA-AG. Pr: 0.2450
Q5ZIZ0	6-phosphogluconate dehydrogenase, decarboxylating OS=Gallus gallus OX=9031 GN=PGD PE=2 SV=1	PGD	1.9133	1.9853	1.9777	2.9386	2.7313	2.9598	1.4686	0.0012	up	GO:0046177 D-gluconate catabolic process;GO:0019322 pentose biosynthetic process;GO:0009051 pentose-phosphate shunt, oxidative branch	GO:0005829 cytosol	GO:0050661 NADP binding;GO:0004616 phosphogluconate dehydrogenase (decarboxylating) activity	G: Carbohydrate transport and metabolism	K00033	ko00030: Pentose phosphate pathway;ko00480: Glutathione metabolism;ko01100: Metabolic pathways;ko01200: Carbon metabolism	IPR006113: 6-phosphogluconate dehydrogenase, decarboxylating;IPR006114: 6-phosphogluconate dehydrogenase, C-terminal;IPR006115: 6-phosphogluconate dehydrogenase, NADP-binding;IPR006183: 6-phosphogluconate dehydrogenase;IPR006184: 6-phosphogluconate-binding site;IPR008927: 6-phosphogluconate dehydrogenase-like, C-terminal domain superfamily;IPR013328: 6-phosphogluconate dehydrogenase, domain 2;IPR…	Nucleus	--
E1BXK3	Glycogen [starch] synthase OS=Gallus gallus OX=9031 GN=GYS2 PE=3 SV=3	GYS2	0.9524	0.916	0.9437	1.3087	1.5266	1.2971	1.4695	0.0151	up	GO:0005978 glycogen biosynthetic process	GO:0005737 cytoplasm	GO:0004373 glycogen (starch) synthase activity	G: Carbohydrate transport and metabolism	K00693	ko00500: Starch and sucrose metabolism;ko01100: Metabolic pathways;ko04151: PI3K-Akt signaling pathway;ko04152: AMPK signaling pathway;ko04910: Insulin signaling pathway;ko04922: Glucagon signaling pathway;ko04931: Insulin resistance;ko05415: Diabetic cardiomyopathy	IPR008631: Glycogen synthase	Cytoplasm	--
A0A1D5PKN5	Pleckstrin homology like domain family A member 1 OS=Gallus gallus OX=9031 PE=4 SV=3	ADRM1	0.5279	0.5797	0.5327	0.7742	0.8169	0.8239	1.4723	0.0009	up	GO:0043065 positive regulation of apoptotic process	GO:0005737 cytoplasm;GO:0005634 nucleus;GO:0005730 nucleolus;GO:0005654 nucleoplasm	GO:1901981 phosphatidylinositol phosphate binding	--	K23793	--	IPR001849: Pleckstrin homology domain;IPR011993: PH-like domain superfamily	Cytoplasm	--
F1NLP2	Protein-serine/threonine kinase OS=Gallus gallus OX=9031 GN=PDK1 PE=1 SV=3	PDK1	1.7193	1.734	1.8329	2.5097	2.7974	2.6047	1.4967	0.001	up	GO:0008283 cell population proliferation;GO:0042593 glucose homeostasis;GO:0010906 regulation of glucose metabolic process;GO:0097411 hypoxia-inducible factor-1alpha signaling pathway;GO:0008631 intrinsic apoptotic signaling pathway in response to oxidative stress;GO:1904183 negative regulation of pyruvate dehydrogenase activity;GO:0010510 regulation of acetyl-CoA biosynthetic process from pyruva…	GO:0005739 mitochondrion;GO:0005730 nucleolus;GO:0005654 nucleoplasm;GO:0005967 mitochondrial pyruvate dehydrogenase complex	GO:0005524 ATP binding;GO:0004674 protein serine/threonine kinase activity;GO:0004740 pyruvate dehydrogenase (acetyl-transferring) kinase activity	T: Signal transduction mechanisms	K12077	ko04066: HIF-1 signaling pathway;ko05230: Central carbon metabolism in cancer	IPR003594: Histidine kinase/HSP90-like ATPase;IPR005467: Histidine kinase domain;IPR018955: Branched-chain alpha-ketoacid dehydrogenase kinase/Pyruvate dehydrogenase kinase, N-terminal;IPR036784: Alpha-ketoacid/pyruvate dehydrogenase kinase, N-terminal domain superfamily;IPR036890: Histidine kinase/HSP90-like ATPase superfamily	Mitochondrion	--
F1NBV0	Peroxiredoxin-6 OS=Gallus gallus OX=9031 GN=PRDX6 PE=3 SV=1	PRDX6	1.9187	1.9052	2.1697	3.2904	2.9091	2.812	1.5035	0.0032	up	GO:0045454 cell redox homeostasis;GO:0006979 response to oxidative stress;GO:0048026 positive regulation of mRNA splicing, via spliceosome;GO:0046475 glycerophospholipid catabolic process	GO:0005634 nucleus;GO:0005829 cytosol;GO:0005615 extracellular space;GO:0005739 mitochondrion;GO:0048471 perinuclear region of cytoplasm	GO:0042802 identical protein binding;GO:0031625 ubiquitin protein ligase binding;GO:0047499 calcium-independent phospholipase A2 activity;GO:0004602 glutathione peroxidase activity;GO:0051920 peroxiredoxin activity	O: Posttranslational modification, protein turnover, chaperones	K11188	ko00480: Glutathione metabolism;ko01100: Metabolic pathways	IPR000866: Alkyl hydroperoxide reductase subunit C/ Thiol specific antioxidant;IPR013766: Thioredoxin domain;IPR019479: Peroxiredoxin, C-terminal;IPR024706: Peroxiredoxin, AhpC-type;IPR036249: Thioredoxin-like superfamily;IPR045020: 1-Cys peroxiredoxin	Cytoplasm	--
P0CB50	Peroxiredoxin-1 OS=Gallus gallus OX=9031 GN=PRDX1 PE=1 SV=1	PRDX1	1.4864	1.6304	1.5908	2.3414	2.3469	2.3931	1.5043	0.0029	up	GO:0008283 cell population proliferation;GO:0045454 cell redox homeostasis;GO:0034101 erythrocyte homeostasis;GO:0045321 leukocyte activation;GO:0042267 natural killer cell mediated cytotoxicity;GO:1901222 regulation of NIK/NF-kappaB signaling;GO:0032872 regulation of stress-activated MAPK cascade;GO:0019430 removal of superoxide radicals;GO:0006979 response to oxidative stress	GO:0005829 cytosol	GO:0042802 identical protein binding;GO:0008379 thioredoxin peroxidase activity	O: Posttranslational modification, protein turnover, chaperones	K13279	ko04146: Peroxisome;ko05146: Amoebiasis	IPR000866: Alkyl hydroperoxide reductase subunit C/ Thiol specific antioxidant;IPR013766: Thioredoxin domain;IPR019479: Peroxiredoxin, C-terminal;IPR024706: Peroxiredoxin, AhpC-type;IPR036249: Thioredoxin-like superfamily	Cytoplasm	--
Q5ZKN2	Membrane-associated progesterone receptor component 1 OS=Gallus gallus OX=9031 GN=PGRMC1 PE=2 SV=3	PGRMC1	1.5606	1.6364	1.461	2.3455	2.3242	2.4312	1.5244	0.0022	up	GO:0006783 heme biosynthetic process	GO:0016020 membrane;GO:0016021 integral component of membrane;GO:0012505 endomembrane system;GO:0005741 mitochondrial outer membrane;GO:0030868 smooth endoplasmic reticulum membrane	GO:0042803 protein homodimerization activity;GO:0046872 metal ion binding;GO:0020037 heme binding;GO:0005496 steroid binding	R: General function prediction only	K17278	--	IPR001199: Cytochrome b5-like heme/steroid binding domain;IPR036400: Cytochrome b5-like heme/steroid binding domain superfamily	Endoplasmic reticulum	--
E1BUS2	Nop domain-containing protein OS=Gallus gallus OX=9031 GN=NOP58 PE=3 SV=4	NOP58	2.3114	2.2912	2.3677	3.5874	3.5527	3.6279	1.5448	0	up	GO:0042254 ribosome biogenesis;GO:0048254 snoRNA localization	GO:0005829 cytosol;GO:0001650 fibrillar center;GO:0015030 Cajal body;GO:0032040 small-subunit processome;GO:0031428 box C/D RNP complex;GO:0070761 pre-snoRNP complex	GO:0051117 ATPase binding;GO:0030515 snoRNA binding;GO:0001094 TFIID-class transcription factor complex binding	A: RNA processing and modification;J: Translation, ribosomal structure and biogenesis	K14565	ko03008: Ribosome biogenesis in eukaryotes	IPR002687: Nop domain;IPR012974: NOP5, N-terminal;IPR012976: NOSIC;IPR036070: Nop domain superfamily;IPR042239: Nop, C-terminal domain	Cytoplasm	--
A0A1D5PC23	Transaldolase OS=Gallus gallus OX=9031 GN=TALDO1 PE=3 SV=1	TALDO1	1.0668	1.063	1.0263	1.5791	1.6207	1.7308	1.5623	0.001	up	GO:0005975 carbohydrate metabolic process;GO:0009052 pentose-phosphate shunt, non-oxidative branch	GO:0005737 cytoplasm	GO:0004801 sedoheptulose-7-phosphate:D-glyceraldehyde-3-phosphate glyceronetransferase activity	G: Carbohydrate transport and metabolism	K00616	ko00030: Pentose phosphate pathway;ko01100: Metabolic pathways;ko01200: Carbon metabolism;ko01230: Biosynthesis of amino acids	IPR001585: Transaldolase/Fructose-6-phosphate aldolase;IPR004730: Transaldolase type 1;IPR013785: Aldolase-type TIM barrel;IPR018225: Transaldolase, active site	Cytoplasm	--
F1NPM7	RRM domain-containing protein OS=Gallus gallus OX=9031 GN=TRA2A PE=4 SV=2	TRA2A	0.0323	0.0322	0.0303	0.0476	0.0568	0.047	1.5955	0.0108	up	GO:0000398 mRNA splicing, via spliceosome;GO:0048026 positive regulation of mRNA splicing, via spliceosome	GO:0005730 nucleolus;GO:0005654 nucleoplasm;GO:0005681 spliceosomal complex	GO:0003723 RNA binding	R: General function prediction only	K12897	ko03040: Spliceosome	IPR000504: RNA recognition motif domain;IPR012677: Nucleotide-binding alpha-beta plait domain superfamily;IPR035979: RNA-binding domain superfamily	Nucleus	--
A0A1D5P6P3	Thioredoxin-disulfide reductase OS=Gallus gallus OX=9031 GN=TXNRD1 PE=3 SV=1	TXNRD1	2.938	3.0835	2.9666	4.8939	4.6324	4.9326	1.6087	0.0001	up	GO:0045454 cell redox homeostasis	--	GO:0050660 flavin adenine dinucleotide binding;GO:0004791 thioredoxin-disulfide reductase activity	O: Posttranslational modification, protein turnover, chaperones	K22182	ko00450: Selenocompound metabolism;ko05200: Pathways in cancer;ko05225: Hepatocellular carcinoma	IPR001100: Pyridine nucleotide-disulphide oxidoreductase, class I;IPR004099: Pyridine nucleotide-disulphide oxidoreductase, dimerisation domain;IPR006338: Thioredoxin/glutathione reductase selenoprotein;IPR012999: Pyridine nucleotide-disulphide oxidoreductase, class I, active site;IPR016156: FAD/NAD-linked reductase, dimerisation domain superfamily;IPR023753: FAD/NAD(P)-binding domain;IPR036188: …	Cytoplasm	--
A0A1D5PD53	Uncharacterized protein OS=Gallus gallus OX=9031 GN=MIA2 PE=4 SV=1	MIA2	0.075	0.081	0.0845	0.1372	0.1175	0.145	1.6618	0.0051	up	--	GO:0016021 integral component of membrane	--	--	K23703	--	--	Cytoplasm	--
A0A1L1RQD3	HD domain-containing protein OS=Gallus gallus OX=9031 GN=LOC107056801 PE=4 SV=2	LOC107056801	0.1972	0.15	0.1406	0.2349	0.2804	0.3028	1.677	0.0181	up	--	--	GO:0008893 guanosine-3',5'-bis(diphosphate) 3'-diphosphatase activity	T: Signal transduction mechanisms	K21138	ko00230: Purine metabolism;ko01100: Metabolic pathways	IPR003607: HD/PDEase domain;IPR006674: HD domain	Cytoplasm	--
Q5ZL03	GCS light chain OS=Gallus gallus OX=9031 GN=BCAR3 PE=2 SV=1	BCAR3	0.1684	0.1699	0.183	0.3013	0.2848	0.2956	1.6912	0.0002	up	GO:0006750 glutathione biosynthetic process	--	GO:0035226 glutamate-cysteine ligase catalytic subunit binding	E: Amino acid transport and metabolism	K11205	ko00270: Cysteine and methionine metabolism;ko00480: Glutathione metabolism;ko01100: Metabolic pathways;ko01240: Biosynthesis of cofactors;ko04216: Ferroptosis	IPR036812: NADP-dependent oxidoreductase domain superfamily	Cytoplasm	--
P08267	Ferritin heavy chain OS=Gallus gallus OX=9031 GN=FTH PE=2 SV=2	FTH	0.1317	0.1361	0.1404	0.2336	0.2683	0.2306	1.7947	0.003	up	GO:0008285 negative regulation of cell population proliferation;GO:0006955 immune response;GO:0006880 intracellular sequestering of iron ion;GO:0006826 iron ion transport;GO:0048147 negative regulation of fibroblast proliferation	GO:0005737 cytoplasm;GO:0044754 autolysosome	GO:0008199 ferric iron binding;GO:0008198 ferrous iron binding;GO:0004322 ferroxidase activity;GO:0005506 iron ion binding	P: Inorganic ion transport and metabolism	K00522	ko04216: Ferroptosis;ko04217: Necroptosis;ko04978: Mineral absorption	IPR008331: Ferritin/DPS protein domain;IPR009040: Ferritin-like diiron domain;IPR009078: Ferritin-like superfamily;IPR012347: Ferritin-like;IPR014034: Ferritin, conserved site	Cytoplasm	--
A0A1D5PPX8	DGCR8 microprocessor complex subunit OS=Gallus gallus OX=9031 PE=4 SV=1	C4BPA	1.4338	1.2869	1.352	2.4525	2.3447	2.5152	1.7955	0.0002	up	GO:0031053 primary miRNA processing	GO:0005737 cytoplasm;GO:0070877 microprocessor complex	GO:0042803 protein homodimerization activity;GO:0020037 heme binding;GO:0070878 primary miRNA binding;GO:0004525 ribonuclease III activity;GO:0003725 double-stranded RNA binding	R: General function prediction only	K18419	--	IPR001202: WW domain;IPR014720: Double-stranded RNA-binding domain;IPR036020: WW domain superfamily	Nucleus	--
A0A1D5PL53	Thioredoxin-disulfide reductase OS=Gallus gallus OX=9031 GN=TXNRD3 PE=3 SV=1	TXNRD3	0.4503	0.4228	0.4225	0.7952	0.7193	0.9001	1.8637	0.0063	up	GO:0045454 cell redox homeostasis	GO:0005737 cytoplasm;GO:0005829 cytosol;GO:0005739 mitochondrion;GO:0005654 nucleoplasm	GO:0015035 protein disulfide oxidoreductase activity;GO:0009055 electron transfer activity;GO:0050660 flavin adenine dinucleotide binding;GO:0004791 thioredoxin-disulfide reductase activity	O: Posttranslational modification, protein turnover, chaperones	K22182	ko00450: Selenocompound metabolism;ko05200: Pathways in cancer;ko05225: Hepatocellular carcinoma	IPR001100: Pyridine nucleotide-disulphide oxidoreductase, class I;IPR002109: Glutaredoxin;IPR004099: Pyridine nucleotide-disulphide oxidoreductase, dimerisation domain;IPR006338: Thioredoxin/glutathione reductase selenoprotein;IPR011767: Glutaredoxin active site;IPR011899: Glutaredoxin, eukaryotic/virial;IPR012999: Pyridine nucleotide-disulphide oxidoreductase, class I, active site;IPR016156: FAD…	Cytoplasm	--
F1NG97	AMP deaminase OS=Gallus gallus OX=9031 GN=AMPD3 PE=3 SV=2	AMPD3	0.2319	0.2241	0.2438	0.4313	0.4149	0.46	1.8663	0.0001	up	GO:0046033 AMP metabolic process;GO:0046034 ATP metabolic process;GO:0034101 erythrocyte homeostasis;GO:0046039 GTP metabolic process;GO:0097009 energy homeostasis;GO:0032264 IMP salvage;GO:0006188 IMP biosynthetic process;GO:0046031 ADP metabolic process	GO:0005829 cytosol	GO:0046872 metal ion binding;GO:0003876 AMP deaminase activity	F: Nucleotide transport and metabolism	K01490	ko00230: Purine metabolism;ko01100: Metabolic pathways	IPR006329: AMP deaminase;IPR006650: Adenosine/AMP deaminase active site;IPR032466: Metal-dependent hydrolase	Cytoplasm	--
A0A1L1RUN3	Aldo_ket_red domain-containing protein OS=Gallus gallus OX=9031 PE=3 SV=2	CDC23	3.2	3.2624	3.1664	9.4142	8.7626	9.4481	2.869	0.0001	up	GO:0008209 androgen metabolic process;GO:0008202 steroid metabolic process	GO:0005829 cytosol	GO:0016491 oxidoreductase activity;GO:0008106 alcohol dehydrogenase (NADP+) activity;GO:0004032 alditol:NADP+ 1-oxidoreductase activity;GO:0047086 ketosteroid monooxygenase activity;GO:0016229 steroid dehydrogenase activity	R: General function prediction only	K00011	ko00040: Pentose and glucuronate interconversions;ko00051: Fructose and mannose metabolism;ko00052: Galactose metabolism;ko00561: Glycerolipid metabolism;ko00790: Folate biosynthesis;ko01100: Metabolic pathways	IPR018170: Aldo/keto reductase, conserved site;IPR020471: Aldo-keto reductase;IPR023210: NADP-dependent oxidoreductase domain;IPR036812: NADP-dependent oxidoreductase domain superfamily	Cytoplasm	--
R4GJ51	Uncharacterized protein OS=Gallus gallus OX=9031 GN=RAB41 PE=4 SV=3	RAB41	0.4377	0.4209	0.4136	1.2674	2.3534	1.3926	3.941	0.0196	up	--	--	GO:0005525 GTP binding;GO:0003924 GTPase activity	U: Intracellular trafficking, secretion, and vesicular transport	K07893	--	IPR001806: Small GTPase;IPR005225: Small GTP-binding protein domain;IPR027417: P-loop containing nucleoside triphosphate hydrolase	Mitochondrion	--
E1BVD1	Aldo_ket_red domain-containing protein OS=Gallus gallus OX=9031 GN=LOC418170 PE=3 SV=1	LOC418170	0.35	0.4171	0.4124	1.7091	1.6859	1.8713	4.4647	0.0001	up	--	GO:0005829 cytosol	GO:0016491 oxidoreductase activity;GO:0008106 alcohol dehydrogenase (NADP+) activity;GO:0004032 alditol:NADP+ 1-oxidoreductase activity	R: General function prediction only	K00011	ko00040: Pentose and glucuronate interconversions;ko00051: Fructose and mannose metabolism;ko00052: Galactose metabolism;ko00561: Glycerolipid metabolism;ko00790: Folate biosynthesis;ko01100: Metabolic pathways	IPR018170: Aldo/keto reductase, conserved site;IPR020471: Aldo-keto reductase;IPR023210: NADP-dependent oxidoreductase domain;IPR036812: NADP-dependent oxidoreductase domain superfamily	Cytoplasm	--
